# Supplementary material for: Firefly-inspired bipolar information indication system actuated by white light
Source: Nat Commun. 2024 May 11;15:3999. doi: 10.1038/s41467-024-48473-0 (PMC11088637; doi:10.1038/s41467-024-48473-0)
Supplement: Supplementary file 4 — Source Data [file 41467_2024_48473_MOESM4_ESM.xlsx]

## Sheet: Figure 2c
Wavelength	Blue	Green	Gold	Red
371.89	1.75494	4.01814	7.34777	4.84664
372.25	1.78459	4.01343	7.4569	4.77948
372.61	1.8146	4.00844	7.56266	4.71457
372.97	1.84496	4.00317	7.66504	4.65191
373.33	1.87566	3.99763	7.76404	4.59151
373.69	1.90672	3.9918	7.85967	4.53336
374.04	1.93813	3.9857	7.95192	4.47746
374.4	1.96989	3.97933	8.04079	4.42382
374.76	2.00199	3.97267	8.12629	4.37243
375.12	2.03445	3.96574	8.20841	4.32329
375.48	2.06726	3.95853	8.28716	4.27641
375.84	2.10042	3.95104	8.36253	4.23177
376.19	2.13393	3.94328	8.43453	4.1894
376.55	2.16779	3.93523	8.50314	4.14927
376.91	2.202	3.92691	8.56839	4.1114
377.27	2.23656	3.91832	8.63025	4.07578
377.63	2.27147	3.90944	8.68874	4.04241
377.99	2.30673	3.90029	8.74386	4.01129
378.34	2.34234	3.89086	8.7956	3.98243
378.7	2.37831	3.88115	8.84396	3.95582
379.06	2.41462	3.87116	8.88894	3.93147
379.42	2.45128	3.8609	8.93056	3.90937
379.78	2.48829	3.85036	8.96879	3.88952
380.14	2.52566	3.83954	9.00365	3.87192
380.49	2.56337	3.82844	9.03513	3.85658
380.85	2.60143	3.81707	9.06324	3.84348
381.21	2.63985	3.80542	9.08797	3.83265
381.57	2.67861	3.79349	9.10932	3.82406
381.93	2.71772	3.78128	9.1273	3.81773
382.28	2.75719	3.7688	9.1419	3.81365
382.64	2.797	3.75604	9.15313	3.81182
383	2.83717	3.743	9.16098	3.81225
383.36	2.87768	3.72968	9.16545	3.81493
383.72	2.91855	3.71609	9.16655	3.81986
384.07	2.95977	3.70222	9.16427	3.82705
384.43	3.00133	3.68807	9.15862	3.83649
384.79	3.04325	3.67364	9.14959	3.84818
385.15	3.08552	3.65894	9.13718	3.86212
385.51	3.12813	3.64395	9.1214	3.87832
385.86	3.1711	3.62869	9.10224	3.89677
386.22	3.21442	3.61316	9.07971	3.91747
386.58	3.25809	3.62191	9.0538	3.94043
386.94	3.30211	3.5685	9.02451	3.96563
387.3	3.34647	3.50199	8.99185	4.15188
387.65	3.39119	3.64995	8.95581	4.56879
388.01	3.43626	3.6283	8.9164	4.82206
388.37	3.48168	3.64487	8.87361	5.02261
388.73	3.52745	3.65719	8.82744	5.05361
389.09	3.57357	3.68005	8.7779	4.77944
389.44	3.62004	3.62505	8.72498	4.47648
389.8	3.66686	3.59655	8.66868	4.36541
390.16	3.71403	3.57965	8.54017	4.48047
390.52	3.76156	3.54849	8.49231	4.8285
390.87	3.80943	3.50283	8.16511	4.88419
391.23	3.85765	3.38877	8.01924	4.99375
391.59	3.90622	3.28497	7.91256	5.04276
391.95	3.95514	3.32126	7.7988	4.83143
392.31	4.00442	3.2276	7.71882	4.77667
392.66	4.05404	3.17599	7.43758	4.80776
393.02	4.10401	3.09241	7.24679	5.01553
393.38	4.15434	3.02041	7.12653	5.14578
393.74	4.22666	2.99273	6.96812	5.36507
394.09	4.3038	3.0324	6.74647	5.55143
394.45	4.31928	3.07461	6.47768	5.41231
394.81	4.42309	3.09883	6.46529	5.57311
395.17	4.54564	3.10157	6.36987	5.50537
395.52	4.54639	3.03086	6.19257	5.60766
395.88	4.56603	3.01173	6.01027	5.66932
396.24	4.66079	3.00546	5.88207	5.55937
396.6	4.69471	2.99536	5.87743	5.54664
396.95	4.77115	2.98056	5.68018	5.37562
397.31	4.83209	2.895	5.54891	5.26671
397.67	4.85706	2.93244	5.41325	5.35779
398.03	4.88821	2.93397	5.23405	5.30744
398.38	4.98122	2.95412	5.17209	5.54731
398.74	4.94523	2.97348	5.0299	5.73483
399.1	4.99609	2.98178	4.86154	5.78791
399.46	5.03959	3.01949	4.81816	5.7559
399.81	5.07248	2.94087	4.58144	5.72036
400.17	5.13969	3.02894	4.43429	5.57037
400.53	5.16978	3.04229	4.48233	5.66711
400.89	5.238	2.95525	4.40943	5.73051
401.24	5.28756	3.01307	4.37765	5.88348
401.6	5.37678	2.99103	4.13443	6.03086
401.96	5.41613	2.95618	4.08147	6.08465
402.32	5.48444	3.00003	4.02979	5.7884
402.67	5.46641	3.01366	3.91759	5.70865
403.03	5.5491	3.02117	3.8878	5.58416
403.39	5.65807	3.03361	3.82387	5.44782
403.74	5.67266	3.04771	3.73431	5.46665
404.1	5.72591	3.08393	3.60741	5.67004
404.46	5.78486	3.14088	3.44757	5.80068
404.82	5.8184	3.09151	3.46695	5.8364
405.17	5.90113	3.07799	3.45346	5.83082
405.53	6.0035	3.06974	3.45169	5.91433
405.89	6.00267	3.02133	3.50163	5.96925
406.24	6.07097	3.02425	3.31531	6.08091
406.6	6.13757	3.01538	3.24818	6.41255
406.96	6.20785	3.00623	3.1904	6.57827
407.32	6.26635	3.00237	3.20742	6.61038
407.67	6.29348	3.02602	3.21906	6.59762
408.03	6.33731	3.00012	3.14138	6.65794
408.39	6.35749	3.06095	3.22743	6.81258
408.74	6.43585	3.03216	3.16513	7.04903
409.1	6.51674	3.00726	3.13322	7.26908
409.46	6.56205	2.91463	2.98193	7.52824
409.82	6.67856	2.88397	2.93323	7.61861
410.17	6.69588	2.85158	2.833	7.80127
410.53	6.76253	2.87174	2.85037	7.89364
410.89	6.79142	2.79131	2.76058	8.0461
411.24	6.81401	2.77865	2.85718	8.17729
411.6	6.90795	2.71634	2.79425	8.51073
411.96	6.97537	2.68614	2.73863	8.7566
412.31	6.99658	2.6572	2.77254	8.78156
412.67	7.03728	2.6232	2.76683	8.98545
413.03	7.08132	2.57945	2.7932	9.0763
413.38	7.13288	2.60048	2.84168	9.17502
413.74	7.22994	2.64048	2.79105	9.34591
414.1	7.26045	2.56544	2.84682	9.58921
414.45	7.25013	2.56923	2.72461	9.73224
414.81	7.35026	2.5797	2.73355	9.76663
415.17	7.36699	2.54705	2.77978	9.81602
415.52	7.4206	2.50519	2.78603	9.93695
415.88	7.48508	2.47805	2.68531	10.1331
416.24	7.50381	2.44737	2.68463	10.2986
416.6	7.52794	2.38038	2.71282	10.4654
416.95	7.59446	2.38586	2.8159	10.5879
417.31	7.68608	2.2653	2.79159	10.8583
417.66	7.68547	2.21141	2.74748	10.8913
418.02	7.74661	2.15966	2.63363	10.8078
418.38	7.78275	2.13116	2.64083	10.8843
418.73	7.8477	2.19518	2.56946	10.8745
419.09	7.87419	2.18067	2.50645	10.9067
419.45	7.89023	2.12506	2.56641	11.0963
419.8	7.92525	2.11795	2.5093	11.1876
420.16	7.94728	2.12072	2.54377	11.1782
420.52	7.95526	2.12252	2.56086	11.1962
420.87	7.98558	2.08417	2.4564	11.1692
421.23	7.99964	2.06333	2.38403	11.2149
421.59	7.98971	2.0108	2.36444	11.2696
421.94	8.00708	2.04684	2.3988	11.2439
422.3	8.09481	2.06724	2.43885	11.32
422.66	8.12992	2.00714	2.44925	11.3097
423.01	8.1898	2.02978	2.46044	11.3414
423.37	8.17419	2.00572	2.40843	11.2193
423.73	8.16289	1.98307	2.39838	11.1974
424.08	8.19672	1.96427	2.34508	11.1619
424.44	8.19589	1.96231	2.34799	11.121
424.79	8.21629	1.91949	2.34221	11.0742
425.15	8.24604	2.00438	2.3651	11.0031
425.51	8.29261	1.98322	2.44612	11.0363
425.86	8.34524	1.94437	2.48932	11.0003
426.22	8.40854	2.00263	2.46936	10.8538
426.58	8.41258	1.97314	2.35943	10.8252
426.93	8.44684	1.95003	2.3514	10.7064
427.29	8.53156	1.96989	2.35495	10.5754
427.64	8.63174	1.91506	2.36311	10.6075
428	8.68461	1.88946	2.33606	10.475
428.36	8.76569	1.86437	2.3094	10.41
428.71	8.83336	1.89058	2.21368	10.0648
429.07	8.91704	1.87525	2.20602	9.87039
429.42	9.04843	1.9091	2.17229	9.68578
429.78	9.15216	1.89338	2.07557	9.55815
430.14	9.27766	1.84474	2.09549	9.50686
430.49	9.41172	1.86531	2.09794	9.35374
430.85	9.56105	1.87694	2.06134	9.1994
431.21	9.74593	1.86972	2.02621	9.08669
431.56	9.9154	1.85727	2.04727	8.86888
431.92	10.0577	1.78058	1.99528	8.72408
432.27	10.2349	1.79661	1.95133	8.47416
432.63	10.4093	1.75821	1.91745	8.4165
432.99	10.5775	1.75281	1.86448	8.34096
433.34	10.7698	1.76096	1.91287	8.2624
433.7	10.9966	1.78839	1.94398	8.19361
434.05	11.2365	1.80334	1.9386	8.07683
434.41	11.5162	1.82206	1.99322	7.9723
434.76	11.7454	1.83587	1.94671	7.90959
435.12	11.9916	1.83358	1.95337	7.84335
435.48	12.2789	1.90343	1.99076	7.70093
435.83	12.6488	1.90068	2.10119	7.66473
436.19	12.9599	1.87143	2.14487	7.57
436.54	13.2686	1.87402	2.18539	7.56293
436.9	13.5873	1.90942	2.18484	7.41904
437.26	13.9079	1.90514	2.10271	7.29699
437.61	14.2853	1.94438	2.13554	7.21795
437.97	14.6355	1.89148	2.13782	7.08292
438.32	14.9879	1.91791	2.14979	7.05067
438.68	15.4061	1.96035	2.1343	7.04618
439.03	15.8144	1.99226	2.19393	6.98691
439.39	16.2399	1.99718	2.1979	6.93258
439.74	16.6274	2.0499	2.18935	6.82688
440.1	17.077	2.02738	2.1569	6.72478
440.46	17.548	2.06784	2.15577	6.68019
440.81	18.0343	2.12109	2.15492	6.63853
441.17	18.5043	2.12833	2.10977	6.57755
441.52	18.9911	2.15111	2.08758	6.51409
441.88	19.5041	2.19226	2.07265	6.38223
442.23	20.0323	2.1523	2.08878	6.26038
442.59	20.5733	2.13692	2.10567	6.24891
442.94	21.0925	2.1796	2.06791	6.16522
443.3	21.6134	2.18853	2.08373	6.19632
443.66	22.1958	2.20705	2.07805	6.12287
444.01	22.7493	2.22688	2.11143	6.07527
444.37	23.3055	2.23723	2.09814	6.02474
444.72	23.8855	2.26023	2.12274	5.94961
445.08	24.4725	2.29168	2.13332	5.9597
445.43	25.0671	2.34832	2.13831	5.9381
445.79	25.6832	2.34083	2.09693	5.8937
446.14	26.2685	2.36747	2.12147	5.88011
446.5	26.8305	2.41221	2.10381	5.80697
446.85	27.4335	2.46312	2.12503	5.75138
447.21	28.0048	2.47633	2.10811	5.64241
447.56	28.6185	2.48569	2.08523	5.54639
447.92	29.2538	2.49472	2.07579	5.49359
448.27	29.8547	2.50572	2.05417	5.48352
448.63	30.4327	2.51671	2.02325	5.45761
448.99	31.0464	2.57586	2.00591	5.41584
449.34	31.626	2.58259	2.03487	5.32797
449.7	32.2053	2.63723	2.09355	5.23445
450.05	32.8071	2.66467	2.04673	5.13736
450.41	33.3705	2.68959	2.10676	5.10732
450.76	33.9439	2.68695	2.13966	5.06317
451.12	34.5068	2.7233	2.09573	5.10135
451.47	35.069	2.77116	2.09024	5.08883
451.83	35.6387	2.77569	2.10246	5.06062
452.18	36.1768	2.82115	2.12688	5.00705
452.54	36.7182	2.83976	2.14519	4.94173
452.89	37.2284	2.8701	2.15271	4.91227
453.25	37.7427	2.92033	2.17549	4.90691
453.6	38.2303	2.926	2.13159	4.8609
453.96	38.7123	2.94092	2.13115	4.89913
454.31	39.1809	2.98162	2.14521	4.91441
454.67	39.6075	3.00728	2.13261	4.84688
455.02	40.0369	3.06833	2.12709	4.79634
455.38	40.464	3.11493	2.12625	4.80249
455.73	40.8458	3.12908	2.12015	4.68513
456.09	41.2285	3.14285	2.13655	4.67399
456.44	41.5712	3.16967	2.13275	4.69443
456.79	41.8838	3.20112	2.08491	4.68276
457.15	42.1923	3.24861	2.06305	4.62413
457.5	42.4964	3.2837	2.06641	4.58415
457.86	42.7477	3.32326	2.10576	4.55968
458.21	43.0114	3.3304	2.09964	4.50993
458.57	43.2467	3.3944	2.11143	4.41059
458.92	43.4712	3.43991	2.15173	4.44729
459.28	43.6464	3.49353	2.1594	4.40239
459.63	43.7972	3.4922	2.18507	4.42027
459.99	43.9279	3.50873	2.17998	4.45528
460.34	44.0257	3.54648	2.18232	4.4084
460.7	44.101	3.59815	2.19559	4.39118
461.05	44.1367	3.61468	2.19982	4.33955
461.41	44.1732	3.69255	2.20593	4.33208
461.76	44.1718	3.72328	2.18791	4.33895
462.11	44.1601	3.73661	2.20524	4.29626
462.47	44.112	3.7853	2.20204	4.35871
462.82	44.0277	3.80564	2.22399	4.32253
463.18	43.9267	3.83436	2.20918	4.25941
463.53	43.8166	3.89235	2.17823	4.23355
463.89	43.674	3.91881	2.19204	4.1827
464.24	43.5287	3.91054	2.19126	4.15225
464.6	43.3569	3.93177	2.18189	4.16684
464.95	43.1456	3.98714	2.19525	4.15842
465.3	42.8969	4.04148	2.20712	4.18251
465.66	42.6446	4.07642	2.25912	4.11723
466.01	42.3466	4.10877	2.26823	4.0857
466.37	42.0409	4.10971	2.2786	4.08094
466.72	41.7349	4.15819	2.32158	4.06636
467.08	41.4134	4.19754	2.32876	4.03976
467.43	41.0686	4.21197	2.31265	3.95961
467.79	40.6924	4.25124	2.31866	3.94806
468.14	40.3053	4.26298	2.29246	3.95332
468.49	39.9181	4.2748	2.29067	3.87762
468.85	39.5045	4.31787	2.29469	3.81654
469.2	39.0542	4.3448	2.28319	3.78228
469.56	38.619	4.37511	2.28804	3.75541
469.91	38.1504	4.40357	2.2886	3.73417
470.26	37.6912	4.44396	2.25968	3.75764
470.62	37.1897	4.46351	2.29283	3.76553
470.97	36.6847	4.50136	2.27862	3.70314
471.33	36.1638	4.53561	2.28458	3.62332
471.68	35.6416	4.57856	2.24262	3.62793
472.03	35.1173	4.59073	2.24302	3.63814
472.39	34.5856	4.62298	2.24216	3.63157
472.74	34.0329	4.64568	2.23587	3.63958
473.1	33.4899	4.67617	2.27151	3.58558
473.45	32.9337	4.70491	2.25761	3.54871
473.8	32.3813	4.75839	2.21788	3.52554
474.16	31.8044	4.77855	2.21495	3.50006
474.51	31.2302	4.82714	2.22707	3.49461
474.87	30.6608	4.89625	2.21584	3.44718
475.22	30.0944	4.9326	2.20659	3.40104
475.57	29.5162	4.97014	2.20334	3.38091
475.93	28.9617	5.03211	2.19695	3.35981
476.28	28.4199	5.07938	2.16929	3.30788
476.64	27.8695	5.13332	2.16512	3.28358
476.99	27.3034	5.19251	2.16544	3.2424
477.34	26.7198	5.25097	2.18404	3.23507
477.7	26.1576	5.28947	2.17888	3.18729
478.05	25.6074	5.33696	2.16929	3.18046
478.4	25.0622	5.37265	2.18067	3.14637
478.76	24.4975	5.42589	2.17583	3.10834
479.11	23.951	5.48541	2.16771	3.07408
479.47	23.4148	5.5328	2.1562	3.03688
479.82	22.8963	5.58493	2.13084	3.02054
480.17	22.379	5.64017	2.13228	3.01594
480.53	21.8681	5.68181	2.14735	2.98004
480.88	21.3723	5.72776	2.13386	2.96383
481.23	20.8621	5.78009	2.13656	2.88492
481.59	20.3697	5.82504	2.12577	2.84886
481.94	19.9085	5.86082	2.11206	2.82726
482.29	19.4523	5.9278	2.10273	2.83432
482.65	19.0013	5.97425	2.10569	2.81683
483	18.5516	6.03792	2.11061	2.78764
483.35	18.1118	6.11166	2.10039	2.77461
483.71	17.6888	6.15446	2.1061	2.77128
484.06	17.2959	6.22677	2.10519	2.75983
484.41	16.8957	6.2833	2.11604	2.69697
484.77	16.5212	6.33922	2.12286	2.68754
485.12	16.1183	6.40662	2.09837	2.67378
485.47	15.7283	6.46238	2.08859	2.64846
485.83	15.3638	6.52278	2.10897	2.64636
486.18	14.9946	6.58353	2.10077	2.64958
486.53	14.6466	6.63283	2.09498	2.62292
486.89	14.2976	6.71385	2.09262	2.60787
487.24	13.9671	6.78194	2.09765	2.59645
487.59	13.6395	6.83645	2.10825	2.59875
487.95	13.3265	6.88936	2.10342	2.56248
488.3	13.0236	6.95592	2.10379	2.56554
488.65	12.7415	7.01435	2.10388	2.55041
489.01	12.4778	7.07766	2.07914	2.50649
489.36	12.2303	7.15907	2.09567	2.4654
489.71	11.9817	7.22921	2.08942	2.44699
490.07	11.7596	7.29342	2.08777	2.4265
490.42	11.5105	7.37631	2.07482	2.39426
490.77	11.28	7.45609	2.07263	2.40791
491.13	11.0663	7.51731	2.07055	2.37702
491.48	10.8645	7.59024	2.07925	2.34126
491.83	10.6605	7.66007	2.08667	2.36276
492.18	10.4653	7.70957	2.09768	2.38791
492.54	10.2881	7.79011	2.10257	2.36795
492.89	10.1078	7.87667	2.13783	2.35416
493.24	9.94573	7.96521	2.13362	2.33856
493.6	9.7825	8.05674	2.14478	2.35956
493.95	9.63752	8.12456	2.14377	2.36738
494.3	9.50489	8.20351	2.14988	2.36879
494.65	9.36946	8.2845	2.15935	2.3661
495.01	9.24762	8.37849	2.1694	2.33858
495.36	9.12747	8.46241	2.16385	2.31281
495.71	9.00546	8.54761	2.17935	2.3129
496.07	8.89026	8.65211	2.17474	2.31518
496.42	8.77829	8.74361	2.17639	2.31725
496.77	8.67896	8.84682	2.17807	2.27868
497.12	8.58523	8.95331	2.18488	2.28552
497.48	8.48779	9.06219	2.19114	2.27093
497.83	8.39875	9.17374	2.19039	2.24826
498.18	8.30154	9.28821	2.19092	2.25627
498.53	8.21748	9.40825	2.18867	2.24989
498.89	8.13519	9.51488	2.18973	2.27102
499.24	8.05695	9.63057	2.20805	2.25988
499.59	7.9858	9.76005	2.2093	2.27615
499.94	7.9201	9.89949	2.22205	2.28645
500.3	7.84982	10.0239	2.22879	2.26986
500.65	7.78774	10.1747	2.25227	2.25995
501	7.72841	10.3149	2.26588	2.26562
501.35	7.67346	10.465	2.26171	2.25369
501.71	7.60244	10.6149	2.26688	2.22903
502.06	7.54498	10.7718	2.26309	2.21796
502.41	7.49676	10.9132	2.24341	2.19985
502.76	7.4383	11.0895	2.25514	2.18223
503.12	7.39111	11.2661	2.2484	2.18498
503.47	7.34496	11.431	2.25165	2.1684
503.82	7.30082	11.6341	2.26493	2.17242
504.17	7.24924	11.8346	2.26872	2.1726
504.53	7.20513	12.0192	2.29472	2.18686
504.88	7.15076	12.2228	2.2964	2.1668
505.23	7.11543	12.4333	2.31061	2.15723
505.58	7.08527	12.6462	2.32638	2.14893
505.94	7.04706	12.8544	2.32895	2.12332
506.29	7.01463	13.0965	2.33554	2.12688
506.64	6.97166	13.3478	2.33537	2.12066
506.99	6.93225	13.6156	2.33558	2.12395
507.34	6.88254	13.8918	2.33624	2.1259
507.7	6.83353	14.1892	2.3282	2.12163
508.05	6.79452	14.5044	2.32153	2.11107
508.4	6.75307	14.8217	2.33042	2.08994
508.75	6.71073	15.1605	2.32874	2.08358
509.1	6.68508	15.5304	2.34804	2.07617
509.46	6.64687	15.8872	2.35534	2.06866
509.81	6.61415	16.2832	2.3562	2.06299
510.16	6.58272	16.689	2.34597	2.06659
510.51	6.55121	17.1193	2.35402	2.06163
510.86	6.51823	17.5772	2.35411	2.06393
511.22	6.48952	18.0455	2.36469	2.04198
511.57	6.45458	18.5241	2.37255	2.04533
511.92	6.42031	19.0182	2.38405	2.03773
512.27	6.38097	19.5365	2.3784	2.01175
512.62	6.34709	20.0651	2.38676	2.00586
512.98	6.30811	20.6362	2.37913	2.00277
513.33	6.26927	21.2142	2.39051	1.97853
513.68	6.23513	21.8159	2.40052	1.97848
514.03	6.20357	22.4371	2.4094	1.95554
514.38	6.16967	23.0705	2.42326	1.96697
514.73	6.1329	23.7215	2.42611	1.97616
515.09	6.1091	24.3831	2.43389	1.9683
515.44	6.08388	25.0663	2.43149	1.97302
515.79	6.04459	25.762	2.43426	1.95835
516.14	6.0095	26.4756	2.43397	1.95099
516.49	5.97211	27.2042	2.44753	1.95165
516.84	5.93454	27.9584	2.45233	1.94168
517.2	5.9001	28.698	2.45702	1.94113
517.55	5.87162	29.4749	2.45228	1.92321
517.9	5.84093	30.2447	2.45613	1.92241
518.25	5.80842	31.0336	2.46224	1.90914
518.6	5.78676	31.8061	2.45782	1.89287
518.95	5.75964	32.5791	2.47539	1.89459
519.3	5.72814	33.3597	2.48493	1.90366
519.66	5.69812	34.1407	2.49784	1.89668
520.01	5.66781	34.9425	2.49058	1.88841
520.36	5.64307	35.711	2.48628	1.86937
520.71	5.61599	36.5022	2.50016	1.86587
521.06	5.57969	37.2795	2.51434	1.8793
521.41	5.55238	38.0534	2.51607	1.86189
521.76	5.52737	38.8272	2.51387	1.85781
522.12	5.49472	39.6074	2.51086	1.84921
522.47	5.4667	40.3761	2.51867	1.83791
522.82	5.43888	41.1035	2.52269	1.83938
523.17	5.40747	41.8387	2.52548	1.83871
523.52	5.37978	42.5461	2.53065	1.83199
523.87	5.35181	43.2602	2.53028	1.82963
524.22	5.32712	43.9415	2.52881	1.83184
524.57	5.29897	44.6104	2.53058	1.83114
524.93	5.2639	45.2493	2.53777	1.82435
525.28	5.2383	45.8828	2.55115	1.82146
525.63	5.20351	46.4948	2.54924	1.80575
525.98	5.16543	47.0729	2.55912	1.79438
526.33	5.13126	47.6181	2.56934	1.7865
526.68	5.09511	48.1462	2.57876	1.77741
527.03	5.0655	48.643	2.58102	1.76307
527.38	5.03146	49.1211	2.58468	1.75869
527.73	4.99723	49.566	2.59887	1.75799
528.08	4.97024	49.971	2.60395	1.76204
528.44	4.94537	50.3322	2.61008	1.76903
528.79	4.92161	50.6612	2.62837	1.75191
529.14	4.89096	50.9477	2.62548	1.76103
529.49	4.86758	51.2009	2.64557	1.75081
529.84	4.84272	51.4145	2.65037	1.74118
530.19	4.81353	51.5974	2.65233	1.73802
530.54	4.78147	51.7357	2.66107	1.70395
530.89	4.75943	51.8435	2.66832	1.70096
531.24	4.7379	51.9104	2.67505	1.71005
531.59	4.70744	51.926	2.67961	1.71593
531.94	4.67788	51.9063	2.68403	1.71479
532.29	4.65354	51.8247	2.70435	1.71272
532.65	4.62596	51.7052	2.71099	1.71821
533	4.6087	51.5645	2.72063	1.70818
533.35	4.57678	51.3741	2.72722	1.71554
533.7	4.55404	51.1362	2.74029	1.71399
534.05	4.52762	50.8836	2.75287	1.70823
534.4	4.5084	50.5963	2.7714	1.70424
534.75	4.4857	50.276	2.77829	1.71706
535.1	4.45836	49.919	2.79203	1.71156
535.45	4.43626	49.5258	2.80016	1.71963
535.8	4.4182	49.1017	2.8191	1.72642
536.15	4.39864	48.6272	2.8171	1.72337
536.5	4.37539	48.1476	2.82929	1.73432
536.85	4.35134	47.6318	2.84369	1.72866
537.2	4.33201	47.1002	2.85494	1.71698
537.55	4.30582	46.5111	2.87572	1.71843
537.9	4.2844	45.9236	2.89044	1.72986
538.25	4.2592	45.2976	2.90578	1.72256
538.6	4.23714	44.654	2.92513	1.7136
538.95	4.21275	43.999	2.94025	1.71543
539.3	4.18975	43.3095	2.95357	1.71883
539.65	4.16052	42.6049	2.97704	1.72615
540	4.14317	41.8962	2.98608	1.72045
540.35	4.11629	41.166	3.00545	1.71467
540.7	4.09662	40.4254	3.01295	1.69992
541.06	4.07861	39.6748	3.0271	1.70469
541.41	4.05703	38.9004	3.04034	1.70409
541.76	4.03999	38.1212	3.05667	1.70512
542.11	4.02122	37.3376	3.08093	1.70422
542.46	3.99802	36.548	3.1033	1.69734
542.81	3.97997	35.7482	3.12967	1.69443
543.16	3.95995	34.9505	3.14893	1.68777
543.51	3.94311	34.1584	3.16604	1.69251
543.86	3.92584	33.3486	3.18464	1.69288
544.21	3.91041	32.5484	3.20434	1.69227
544.56	3.89087	31.7477	3.22816	1.69193
544.91	3.87694	30.9416	3.25743	1.69075
545.26	3.8591	30.1359	3.27958	1.69164
545.61	3.83951	29.3521	3.31434	1.68376
545.96	3.82517	28.5556	3.33447	1.67631
546.3	3.80874	27.7707	3.35618	1.67669
546.65	3.78678	26.9965	3.38263	1.66736
547	3.77293	26.2472	3.4069	1.66544
547.35	3.76035	25.5047	3.43676	1.65953
547.7	3.74483	24.7688	3.4701	1.64555
548.05	3.72662	24.0559	3.49383	1.6499
548.4	3.71081	23.3388	3.52228	1.64404
548.75	3.69643	22.6648	3.54615	1.63502
549.1	3.68627	22.001	3.57686	1.63067
549.45	3.6721	21.3585	3.60817	1.61908
549.8	3.66479	20.7299	3.6419	1.61772
550.15	3.65451	20.1155	3.67734	1.61978
550.5	3.63871	19.5007	3.71984	1.609
550.85	3.62482	18.9163	3.76266	1.59748
551.2	3.61108	18.3635	3.80423	1.59962
551.55	3.59502	17.8278	3.84817	1.60168
551.9	3.58366	17.3168	3.89529	1.59439
552.25	3.57025	16.8159	3.93993	1.58924
552.6	3.55484	16.3388	3.98791	1.5851
552.95	3.54233	15.8826	4.03648	1.58235
553.3	3.53182	15.4461	4.0909	1.56946
553.65	3.51975	15.0193	4.14553	1.56228
554	3.50796	14.6013	4.20513	1.55763
554.35	3.49614	14.2047	4.26545	1.55979
554.69	3.481	13.8373	4.32231	1.55685
555.04	3.4715	13.475	4.38611	1.5616
555.39	3.45406	13.1306	4.4557	1.56544
555.74	3.44497	12.7996	4.53241	1.56368
556.09	3.43474	12.4857	4.59969	1.56533
556.44	3.42123	12.1812	4.67794	1.56722
556.79	3.4072	11.8916	4.7628	1.56781
557.14	3.39691	11.6125	4.8481	1.57796
557.49	3.38186	11.3562	4.94574	1.57552
557.84	3.36301	11.1012	5.05283	1.57323
558.19	3.35096	10.8578	5.16043	1.57485
558.54	3.33709	10.6296	5.27354	1.58034
558.89	3.32348	10.3996	5.3956	1.58356
559.23	3.31266	10.1879	5.52755	1.58046
559.58	3.29916	9.98199	5.66214	1.58324
559.93	3.28395	9.78683	5.80816	1.58048
560.28	3.26884	9.60151	5.95227	1.59084
560.63	3.25573	9.42464	6.10149	1.59196
560.98	3.24286	9.25755	6.27927	1.59676
561.33	3.23309	9.09631	6.4591	1.59992
561.68	3.22158	8.94482	6.6429	1.60024
562.03	3.20891	8.80557	6.84254	1.60028
562.37	3.19697	8.66634	7.04384	1.60208
562.72	3.18057	8.54029	7.26624	1.60348
563.07	3.16662	8.4078	7.49345	1.60478
563.42	3.15642	8.28681	7.73854	1.61471
563.77	3.14074	8.17456	7.98671	1.62447
564.12	3.12887	8.05702	8.24846	1.6291
564.47	3.11772	7.95372	8.54043	1.62722
564.82	3.10001	7.84447	8.82253	1.62932
565.16	3.08943	7.7362	9.12807	1.63404
565.51	3.07814	7.63075	9.44504	1.6409
565.86	3.06102	7.5386	9.77967	1.64679
566.21	3.04923	7.44319	10.125	1.64584
566.56	3.03113	7.34942	10.5014	1.65311
566.91	3.01815	7.25949	10.8883	1.67356
567.26	3.00541	7.17138	11.2935	1.67231
567.6	2.99212	7.08815	11.7037	1.66927
567.95	2.98259	7.0159	12.1448	1.68023
568.3	2.97271	6.93809	12.6	1.69572
568.65	2.95938	6.85969	13.064	1.69876
569	2.94701	6.78778	13.5502	1.69706
569.35	2.94009	6.7154	14.0463	1.68863
569.69	2.93163	6.64619	14.5525	1.69274
570.04	2.92567	6.59001	15.0768	1.69704
570.39	2.91866	6.52718	15.6169	1.71002
570.74	2.90556	6.46861	16.1708	1.71329
571.09	2.89385	6.4105	16.7307	1.72013
571.44	2.88516	6.35218	17.3089	1.72418
571.78	2.87557	6.30324	17.8878	1.72743
572.13	2.8669	6.2496	18.4805	1.73845
572.48	2.85863	6.1951	19.0893	1.74991
572.83	2.85135	6.14082	19.705	1.76134
573.18	2.8421	6.08476	20.336	1.76614
573.53	2.82891	6.03919	20.9638	1.78081
573.87	2.82386	5.99687	21.6027	1.78098
574.22	2.81742	5.94987	22.2521	1.78991
574.57	2.8082	5.90488	22.9171	1.79635
574.92	2.79493	5.86265	23.5887	1.80902
575.27	2.78644	5.81158	24.257	1.82808
575.61	2.77869	5.76553	24.9327	1.83777
575.96	2.7686	5.72256	25.6107	1.84095
576.31	2.75944	5.68279	26.2856	1.8535
576.66	2.74429	5.643	26.963	1.85863
577.01	2.73273	5.60867	27.6351	1.88218
577.35	2.72407	5.57019	28.3103	1.9001
577.7	2.71115	5.53401	28.9826	1.91571
578.05	2.70222	5.50222	29.655	1.93943
578.4	2.69279	5.46437	30.323	1.95842
578.74	2.68304	5.42855	30.9804	1.9815
579.09	2.6698	5.39169	31.6311	1.9997
579.44	2.66219	5.36363	32.2731	2.01913
579.79	2.6522	5.32884	32.9036	2.04132
580.14	2.6433	5.29955	33.5165	2.06047
580.48	2.63552	5.26821	34.1302	2.08627
580.83	2.62127	5.23678	34.7217	2.10991
581.18	2.61325	5.20846	35.303	2.12564
581.53	2.60318	5.18091	35.8637	2.14957
581.87	2.60155	5.15	36.4021	2.16318
582.22	2.59141	5.11893	36.9223	2.18567
582.57	2.58461	5.08976	37.4247	2.20703
582.92	2.57679	5.06035	37.9038	2.23495
583.26	2.56678	5.03532	38.3571	2.26009
583.61	2.56103	5.00389	38.7893	2.28294
583.96	2.55113	4.97113	39.1977	2.31022
584.31	2.5427	4.94479	39.5783	2.34005
584.65	2.53307	4.91463	39.9355	2.36079
585	2.52423	4.89302	40.2687	2.38748
585.35	2.51948	4.87222	40.5708	2.41106
585.7	2.51253	4.84746	40.8489	2.44371
586.04	2.50298	4.82316	41.094	2.47567
586.39	2.49355	4.79779	41.3128	2.49961
586.74	2.48265	4.77345	41.502	2.5357
587.08	2.46789	4.7541	41.6589	2.56264
587.43	2.46073	4.7301	41.792	2.59401
587.78	2.44967	4.70641	41.8811	2.62967
588.13	2.44008	4.68313	41.9524	2.65991
588.47	2.42968	4.66086	41.9877	2.69422
588.82	2.42419	4.63883	41.9943	2.72936
589.17	2.41362	4.62037	41.9733	2.75921
589.51	2.40804	4.59782	41.9201	2.79959
589.86	2.4	4.5749	41.8296	2.84001
590.21	2.39412	4.55959	41.7068	2.87829
590.56	2.38273	4.53952	41.5558	2.91937
590.9	2.37114	4.51881	41.376	2.96097
591.25	2.36204	4.49849	41.1875	3.00928
591.6	2.35208	4.48188	40.955	3.06132
591.94	2.33989	4.46073	40.7035	3.11337
592.29	2.3325	4.44579	40.4223	3.17086
592.64	2.32277	4.42211	40.1136	3.23612
592.98	2.31332	4.40199	39.7704	3.29868
593.33	2.30682	4.38788	39.4111	3.35599
593.68	2.29912	4.36758	39.0333	3.4145
594.02	2.28594	4.34977	38.6246	3.47866
594.37	2.27742	4.33443	38.1997	3.54941
594.72	2.26927	4.3148	37.7543	3.61816
595.06	2.25789	4.29782	37.2845	3.69244
595.41	2.24651	4.28118	36.8037	3.76391
595.76	2.23487	4.26713	36.3099	3.84404
596.1	2.22863	4.24998	35.7946	3.92438
596.45	2.21956	4.23128	35.2703	3.99601
596.8	2.20759	4.22108	34.7336	4.08021
597.14	2.19729	4.20847	34.1776	4.18127
597.49	2.18854	4.19296	33.6249	4.2736
597.84	2.17652	4.17931	33.05	4.36755
598.18	2.16281	4.16785	32.4717	4.4625
598.53	2.15541	4.1541	31.8832	4.56698
598.88	2.14652	4.13929	31.2972	4.67983
599.22	2.13621	4.12501	30.7073	4.7938
599.57	2.12878	4.1128	30.1005	4.91848
599.91	2.12062	4.092	29.509	5.04555
600.26	2.1114	4.07725	28.9119	5.18702
600.61	2.10371	4.05912	28.3191	5.32999
600.95	2.09561	4.04596	27.7246	5.47593
601.3	2.08923	4.0365	27.1358	5.63421
601.65	2.08001	4.02074	26.5379	5.79106
601.99	2.07468	4.00512	25.9479	5.96863
602.34	2.06916	3.99017	25.3615	6.15636
602.68	2.06001	3.97809	24.7867	6.36379
603.03	2.05269	3.96637	24.211	6.58314
603.38	2.04347	3.95517	23.634	6.82391
603.72	2.03163	3.93866	23.0723	7.0647
604.07	2.0203	3.9291	22.5085	7.32551
604.42	2.01249	3.91535	21.9586	7.59337
604.76	2.00629	3.90053	21.4204	7.8713
605.11	1.99676	3.88389	20.8952	8.17045
605.45	1.98848	3.86862	20.3708	8.50671
605.8	1.97881	3.85465	19.8547	8.8447
606.15	1.96787	3.8399	19.3532	9.20418
606.49	1.95968	3.82621	18.8574	9.57844
606.84	1.95261	3.81103	18.3819	9.97081
607.18	1.94424	3.79813	17.9228	10.3879
607.53	1.94098	3.77911	17.4676	10.8142
607.87	1.93423	3.76693	17.0319	11.2628
608.22	1.9273	3.7509	16.6031	11.7384
608.57	1.9234	3.73599	16.1915	12.2318
608.91	1.91476	3.72204	15.791	12.7458
609.26	1.91011	3.70647	15.4032	13.2739
609.6	1.90651	3.68801	15.0226	13.8266
609.95	1.89971	3.6735	14.6431	14.3944
610.29	1.89067	3.66233	14.2875	14.9825
610.64	1.88619	3.64931	13.9453	15.5956
610.99	1.88347	3.62868	13.6143	16.2289
611.33	1.87704	3.6123	13.3009	16.8797
611.68	1.86892	3.60287	12.9888	17.5379
612.02	1.86043	3.59014	12.6974	18.2089
612.37	1.85409	3.57467	12.4133	18.8982
612.71	1.84956	3.56195	12.1392	19.6011
613.06	1.84121	3.54569	11.8723	20.3203
613.4	1.83252	3.53131	11.6103	21.0494
613.75	1.8231	3.51459	11.3646	21.7789
614.09	1.81488	3.5027	11.1277	22.5178
614.44	1.80778	3.48822	10.8962	23.2714
614.78	1.79945	3.47829	10.6717	24.0253
615.13	1.79289	3.46418	10.4595	24.7812
615.48	1.7844	3.45346	10.2487	25.541
615.82	1.77601	3.43892	10.0444	26.3273
616.17	1.76936	3.42582	9.8478	27.093
616.51	1.7634	3.4124	9.66078	27.868
616.86	1.7581	3.39638	9.48068	28.6329
617.2	1.75198	3.38385	9.30371	29.4002
617.55	1.74784	3.37171	9.13712	30.1589
617.89	1.74381	3.3627	8.97524	30.9029
618.24	1.73656	3.34794	8.82622	31.6376
618.58	1.72979	3.3294	8.6759	32.3709
618.93	1.72537	3.32029	8.53248	33.0885
619.27	1.72091	3.30958	8.39788	33.7935
619.62	1.71951	3.2948	8.26107	34.479
619.96	1.7127	3.28306	8.12566	35.1536
620.31	1.70728	3.26985	8.00024	35.8157
620.65	1.70445	3.25726	7.8714	36.4401
621	1.70265	3.24396	7.757	37.0467
621.34	1.69623	3.23036	7.64065	37.6221
621.69	1.69332	3.21706	7.52811	38.1795
622.03	1.68952	3.20495	7.41607	38.6934
622.38	1.68675	3.18924	7.30125	39.1836
622.72	1.68119	3.17909	7.20051	39.6439
623.06	1.67645	3.16993	7.09688	40.0778
623.41	1.67379	3.16135	7.00363	40.4799
623.75	1.66705	3.14664	6.90961	40.8482
624.1	1.66041	3.13489	6.81198	41.1848
624.44	1.65482	3.12297	6.71867	41.4847
624.79	1.64937	3.1104	6.62911	41.7539
625.13	1.6458	3.09907	6.54154	41.985
625.48	1.64135	3.08947	6.45882	42.1805
625.82	1.63633	3.0742	6.37689	42.3389
626.17	1.63233	3.05965	6.29233	42.4623
626.51	1.62808	3.04643	6.21343	42.5416
626.85	1.62449	3.03401	6.13539	42.5837
627.2	1.6189	3.02176	6.05874	42.5845
627.54	1.61323	3.01034	5.98387	42.5529
627.89	1.60694	2.99917	5.91441	42.4868
628.23	1.60164	2.98614	5.84391	42.3857
628.58	1.5985	2.97516	5.77713	42.2532
628.92	1.59717	2.96612	5.71238	42.0788
629.27	1.59197	2.9547	5.64559	41.8673
629.61	1.59061	2.94345	5.57909	41.6264
629.95	1.58521	2.92979	5.52002	41.3572
630.3	1.5816	2.92227	5.46049	41.0648
630.64	1.57582	2.91181	5.40381	40.7477
630.99	1.57271	2.89956	5.34467	40.4063
631.33	1.56769	2.88634	5.28422	40.0373
631.67	1.56165	2.87434	5.23008	39.6384
632.02	1.55362	2.86088	5.17957	39.2113
632.36	1.54784	2.84779	5.12866	38.7624
632.71	1.54301	2.8355	5.0779	38.2883
633.05	1.53714	2.82431	5.02858	37.8057
633.39	1.53156	2.81228	4.98212	37.3042
633.74	1.52624	2.8004	4.93688	36.7919
634.08	1.51993	2.78697	4.89495	36.2699
634.43	1.51732	2.77685	4.85129	35.7286
634.77	1.5152	2.76326	4.81056	35.1655
635.11	1.51123	2.75011	4.76757	34.6056
635.46	1.50889	2.73924	4.72324	34.0359
635.8	1.50494	2.72685	4.68687	33.4549
636.14	1.50214	2.71336	4.64963	32.8706
636.49	1.50048	2.70164	4.61318	32.2722
636.83	1.49294	2.68802	4.57905	31.6827
637.18	1.48736	2.6778	4.54637	31.0884
637.52	1.48537	2.66493	4.51178	30.4844
637.86	1.47842	2.65415	4.47466	29.8869
638.21	1.47245	2.63952	4.44093	29.2932
638.55	1.46776	2.62749	4.40873	28.7046
638.89	1.46128	2.61708	4.37908	28.1064
639.24	1.45518	2.60625	4.35016	27.5196
639.58	1.4482	2.59433	4.31606	26.9336
639.92	1.44263	2.58349	4.28381	26.3493
640.27	1.43488	2.57431	4.25667	25.7697
640.61	1.42828	2.56376	4.22523	25.1959
640.95	1.42201	2.55368	4.19507	24.6386
641.3	1.41521	2.5471	4.16746	24.0869
641.64	1.41072	2.53915	4.14153	23.5311
641.98	1.40177	2.52963	4.11554	22.9923
642.33	1.3978	2.52245	4.09028	22.462
642.67	1.3903	2.50651	4.0639	21.9364
643.01	1.38393	2.49748	4.03707	21.4364
643.36	1.37821	2.48778	4.0127	20.9461
643.7	1.37185	2.47654	3.98895	20.4628
644.04	1.36587	2.46501	3.96319	19.9945
644.39	1.36423	2.45326	3.93955	19.5397
644.73	1.35904	2.44602	3.91851	19.0994
645.07	1.35367	2.43528	3.89419	18.654
645.42	1.35297	2.4295	3.86884	18.2243
645.76	1.34982	2.41568	3.84529	17.8056
646.1	1.34144	2.40577	3.82294	17.3969
646.45	1.33634	2.39827	3.8055	16.9912
646.79	1.33127	2.38679	3.78592	16.6054
647.13	1.32704	2.37933	3.7681	16.2305
647.47	1.32331	2.36904	3.74668	15.8726
647.82	1.32127	2.35763	3.72371	15.5213
648.16	1.31791	2.34337	3.70611	15.1763
648.5	1.31344	2.33292	3.69045	14.8367
648.85	1.30697	2.32163	3.67245	14.5185
649.19	1.30112	2.31279	3.65538	14.201
649.53	1.29884	2.30457	3.63775	13.8823
649.87	1.29262	2.29521	3.61884	13.5876
650.22	1.28793	2.28445	3.60258	13.2959
650.56	1.28646	2.27537	3.58505	13.014
650.9	1.28449	2.26444	3.5668	12.7378
651.24	1.28171	2.2535	3.55045	12.4769
651.59	1.27956	2.24268	3.53491	12.2244
651.93	1.28047	2.23079	3.52033	11.9759
652.27	1.28103	2.21998	3.50258	11.7329
652.61	1.27717	2.20899	3.48951	11.4988
652.96	1.2729	2.19558	3.47388	11.2702
653.3	1.26981	2.18678	3.45944	11.0522
653.64	1.2667	2.18151	3.44477	10.8412
653.98	1.26425	2.17316	3.42841	10.6342
654.33	1.25992	2.16484	3.41505	10.4279
654.67	1.25738	2.15579	3.40245	10.2241
655.01	1.25576	2.14759	3.39089	10.026
655.35	1.25553	2.14078	3.37731	9.83934
655.7	1.25466	2.13242	3.36267	9.64567
656.04	1.2527	2.1242	3.34766	9.46425
656.38	1.25441	2.1181	3.33468	9.28382
656.72	1.25461	2.11118	3.32027	9.11495
657.06	1.25847	2.10665	3.31258	8.94715
657.41	1.25977	2.09993	3.30159	8.7846
657.75	1.26308	2.09368	3.29033	8.62509
658.09	1.26251	2.08485	3.27605	8.47156
658.43	1.26522	2.07794	3.26231	8.32544
658.77	1.26706	2.07167	3.25248	8.18375
659.12	1.26706	2.06603	3.24014	8.04197
659.46	1.26994	2.06039	3.229	7.90726
659.8	1.27348	2.05272	3.218	7.77083
660.14	1.27655	2.04665	3.20924	7.6452
660.48	1.27913	2.04306	3.19992	7.51756
660.83	1.28091	2.04171	3.19098	7.40095
661.17	1.28285	2.03971	3.1809	7.28533
661.51	1.28429	2.03415	3.17158	7.1705
661.85	1.28652	2.02764	3.16188	7.06435
662.19	1.28884	2.02464	3.15246	6.9598
662.53	1.2902	2.01982	3.14598	6.85868
662.88	1.29199	2.01782	3.13543	6.75599
663.22	1.2937	2.01542	3.12307	6.65613
663.56	1.2951	2.01053	3.11504	6.55815
663.9	1.29696	2.01418	3.10814	6.46805
664.24	1.30423	2.01325	3.09834	6.38144
664.58	1.31017	2.01412	3.08953	6.2977
664.93	1.31195	2.01172	3.08474	6.21453
665.27	1.31864	2.01569	3.07761	6.13298
665.61	1.3224	2.01521	3.06668	6.06029
665.95	1.32636	2.01526	3.06137	5.98874
666.29	1.33115	2.01862	3.05331	5.92386
666.63	1.3351	2.02015	3.04702	5.86346
666.97	1.33918	2.02075	3.03618	5.79497
667.32	1.34478	2.0237	3.02743	5.73119
667.66	1.34865	2.02571	3.02143	5.67038
668	1.35535	2.02781	3.01382	5.61308
668.34	1.36254	2.0325	3.00794	5.55662
668.68	1.36913	2.03202	3.00095	5.50563
669.02	1.37926	2.03098	2.99404	5.45184
669.36	1.3874	2.03162	2.98713	5.40081
669.7	1.39656	2.02916	2.9788	5.35004
670.05	1.40174	2.02927	2.97671	5.297
670.39	1.41002	2.03345	2.97002	5.24741
670.73	1.41736	2.0339	2.96571	5.20726
671.07	1.42305	2.03491	2.96065	5.16427
671.41	1.43348	2.03639	2.953	5.12648
671.75	1.44078	2.04027	2.94526	5.09089
672.09	1.449	2.04267	2.93779	5.05473
672.43	1.45951	2.04626	2.93394	5.01873
672.77	1.46829	2.0468	2.92974	4.98299
673.11	1.47644	2.04587	2.92312	4.94451
673.46	1.48656	2.05074	2.91734	4.91235
673.8	1.49934	2.05022	2.9098	4.8775
674.14	1.50871	2.05437	2.90501	4.84244
674.48	1.519	2.0573	2.8998	4.81474
674.82	1.53386	2.05484	2.89366	4.78661
675.16	1.54633	2.05801	2.88873	4.75807
675.5	1.55745	2.05945	2.88315	4.73575
675.84	1.56731	2.06401	2.87525	4.71159
676.18	1.57587	2.07009	2.87187	4.68521
676.52	1.58564	2.07159	2.8655	4.66176
676.86	1.59501	2.07278	2.86113	4.63928
677.2	1.60623	2.07404	2.85146	4.61165
677.54	1.61741	2.07634	2.84508	4.58832
677.88	1.62439	2.08083	2.84081	4.56604
678.22	1.63603	2.08279	2.83769	4.53981
678.57	1.64798	2.0849	2.83248	4.51545
678.91	1.65619	2.08496	2.82678	4.49055
679.25	1.66647	2.09099	2.8207	4.46321
679.59	1.67509	2.09624	2.81869	4.44282
679.93	1.68568	2.1027	2.81631	4.41866
680.27	1.6974	2.11022	2.81062	4.39856
680.61	1.70791	2.11567	2.80389	4.37273
680.95	1.72159	2.1194	2.79819	4.35647
681.29	1.733	2.12203	2.79263	4.33746
681.63	1.74382	2.12827	2.78734	4.32274
681.97	1.75757	2.13489	2.78151	4.30807
682.31	1.77152	2.14116	2.77587	4.29216
682.65	1.78439	2.14757	2.77112	4.27311
682.99	1.79651	2.15242	2.76415	4.25272
683.33	1.81144	2.16106	2.75844	4.23342
683.67	1.82489	2.16816	2.7516	4.21441
684.01	1.8394	2.17727	2.74756	4.19593
684.35	1.85062	2.18533	2.74501	4.18225
684.69	1.86231	2.18579	2.73714	4.16974
685.03	1.87584	2.19035	2.73218	4.15713
685.37	1.88702	2.19446	2.72635	4.14808
685.71	1.8981	2.19948	2.72146	4.13348
686.05	1.90941	2.20663	2.71657	4.12046
686.39	1.92061	2.21139	2.71332	4.10917
686.73	1.93199	2.21851	2.71275	4.09799
687.07	1.9442	2.22496	2.70719	4.08829
687.41	1.95683	2.23269	2.70242	4.08099
687.75	1.96704	2.2403	2.69652	4.07049
688.09	1.98164	2.24598	2.68903	4.06012
688.43	1.99472	2.24896	2.68349	4.05053
688.77	2.00886	2.25491	2.67846	4.04251
689.11	2.02108	2.25942	2.67215	4.03347
689.44	2.03337	2.27068	2.6673	4.0254
689.78	2.04648	2.27753	2.66223	4.01797
690.12	2.05985	2.28362	2.65625	4.01246
690.46	2.07199	2.28822	2.65074	4.00564
690.8	2.08508	2.29609	2.64631	3.99814
691.14	2.09993	2.30898	2.64162	3.99072
691.48	2.11474	2.31583	2.63644	3.98535
691.82	2.12598	2.32308	2.63183	3.97834
692.16	2.1363	2.33196	2.62902	3.97159
692.5	2.14469	2.33951	2.62361	3.96844
692.84	2.15673	2.34308	2.62015	3.96095
693.18	2.16646	2.34839	2.61367	3.9529
693.52	2.17376	2.35495	2.60921	3.94973
693.86	2.18532	2.35983	2.60502	3.94421
694.2	2.19829	2.36737	2.60294	3.94034
694.53	2.21273	2.37362	2.59819	3.93232
694.87	2.22497	2.38179	2.59273	3.92424
695.21	2.23749	2.38533	2.58888	3.9155
695.55	2.25144	2.38963	2.58534	3.90522
695.89	2.26716	2.39121	2.57951	3.89747
696.23	2.28192	2.39683	2.57785	3.89
696.57	2.29776	2.40095	2.5741	3.88492
696.91	2.31252	2.40631	2.56907	3.88186
697.25	2.32651	2.41339	2.56801	3.87463
697.59	2.33761	2.42094	2.56391	3.86511
697.92	2.34872	2.42622	2.561	3.85866
698.26	2.36043	2.43193	2.55534	3.85341
698.6	2.37246	2.43822	2.55336	3.84893
698.94	2.38263	2.44468	2.54917	3.84395
699.28	2.39644	2.44701	2.54516	3.84275
699.62	2.40929	2.45014	2.54066	3.84343
699.96	2.42191	2.45282	2.54063	3.84648
700.3	2.43504	2.45822	2.53587	3.8444
700.63	2.44415	2.46183	2.53255	3.84526
700.97	2.4569	2.46377	2.52811	3.84337
701.31	2.46818	2.46991	2.52588	3.84233
701.65	2.47955	2.47479	2.52143	3.84607
701.99	2.49134	2.48052	2.51852	3.85214
702.33	2.50241	2.48484	2.51647	3.85197
702.67	2.51482	2.49235	2.51344	3.85767
703	2.52756	2.49925	2.50995	3.86418
703.34	2.53891	2.5063	2.50803	3.86525
703.68	2.55196	2.50862	2.50435	3.86711
704.02	2.56539	2.51552	2.50512	3.87263
704.36	2.57799	2.52034	2.50216	3.87722
704.7	2.58853	2.5283	2.50031	3.88068
705.03	2.60088	2.53448	2.4958	3.88448
705.37	2.60902	2.54072	2.49155	3.89039
705.71	2.62009	2.54515	2.49167	3.89155
706.05	2.63264	2.55258	2.48967	3.899
706.39	2.64177	2.56192	2.48766	3.90492
706.72	2.65085	2.56585	2.48342	3.91119
707.06	2.65994	2.57357	2.47946	3.9171
707.4	2.66722	2.57812	2.47915	3.92254
707.74	2.67222	2.58027	2.47674	3.92952
708.08	2.67766	2.5873	2.47499	3.9357
708.41	2.6844	2.59138	2.47262	3.94176
708.75	2.69087	2.59819	2.46842	3.94772
709.09	2.69798	2.60177	2.46447	3.95344
709.43	2.70458	2.60721	2.46275	3.96253
709.77	2.71143	2.60814	2.4605	3.96825
710.1	2.71412	2.61216	2.46072	3.98011
710.44	2.71833	2.61775	2.4566	3.98359
710.78	2.71899	2.62264	2.45354	3.98748
711.12	2.72192	2.62821	2.45286	3.99336
711.45	2.72415	2.63153	2.45275	3.99771
711.79	2.72452	2.63524	2.45208	4.00456
712.13	2.72573	2.63913	2.44877	4.00717
712.47	2.72516	2.64199	2.44617	4.01358
712.8	2.72608	2.64572	2.44171	4.02335
713.14	2.72629	2.64921	2.43718	4.02965
713.48	2.7263	2.64966	2.43615	4.03387
713.82	2.72775	2.65279	2.43118	4.03622
714.15	2.72976	2.64932	2.42894	4.03874
714.49	2.7289	2.64836	2.42785	4.04448
714.83	2.72949	2.6488	2.426	4.05119
715.17	2.72991	2.6485	2.42544	4.05624
715.5	2.72876	2.64664	2.42565	4.06135
715.84	2.72408	2.64748	2.42199	4.06509
716.18	2.71763	2.64535	2.42133	4.06745
716.52	2.71202	2.64628	2.41811	4.07021
716.85	2.70822	2.64508	2.41532	4.07372
717.19	2.70643	2.642	2.41312	4.07575
717.53	2.70427	2.64096	2.40883	4.0831
717.87	2.70331	2.64002	2.40687	4.08557
718.2	2.70237	2.63614	2.40443	4.09304
718.54	2.69921	2.62984	2.40296	4.09838
718.88	2.70017	2.6217	2.40285	4.10192
719.21	2.69974	2.6155	2.40281	4.10515
719.55	2.69783	2.60768	2.40254	4.10837
719.89	2.69677	2.60136	2.39887	4.11438
720.22	2.69489	2.59924	2.39716	4.11564
720.56	2.69154	2.59974	2.39532	4.12069
720.9	2.68725	2.59726	2.38891	4.12599
721.23	2.68357	2.59206	2.38648	4.1283
721.57	2.67907	2.58903	2.38215	4.13193
721.91	2.67539	2.5887	2.37999	4.1398
722.25	2.6731	2.5812	2.37716	4.14241
722.58	2.67409	2.57953	2.37395	4.14961
722.92	2.67536	2.57769	2.37361	4.15458
723.26	2.67561	2.57559	2.37373	4.16281
723.59	2.67601	2.57353	2.37169	4.1746
723.93	2.67744	2.57272	2.37124	4.18393
724.27	2.679	2.5736	2.37241	4.1929
724.6	2.68	2.57685	2.37039	4.20724
724.94	2.68211	2.57739	2.36786	4.21782
725.27	2.68132	2.58127	2.36665	4.22598
725.61	2.68258	2.58356	2.36358	4.23197
725.95	2.68103	2.58488	2.3627	4.24324
726.28	2.67738	2.58389	2.36173	4.25614
726.62	2.67611	2.58469	2.35967	4.26965
726.96	2.67703	2.58571	2.35706	4.28386
727.29	2.67791	2.58511	2.35423	4.30118
727.63	2.68059	2.5855	2.35213	4.31986
727.97	2.68304	2.58587	2.35131	4.34063
728.3	2.68809	2.58803	2.34757	4.35747
728.64	2.69625	2.59026	2.34892	4.37733
728.97	2.70108	2.59238	2.34908	4.39695
729.31	2.70417	2.59803	2.34588	4.41925
729.65	2.70831	2.6049	2.34535	4.4433
729.98	2.70882	2.60978	2.3464	4.46651
730.32	2.7126	2.6172	2.3435	4.48376
730.65	2.71535	2.62207	2.34109	4.50243
730.99	2.71886	2.62891	2.3406	4.52495
731.33	2.72315	2.63723	2.33839	4.54448
731.66	2.72736	2.64278	2.33544	4.56415
732	2.73254	2.64593	2.33154	4.59002
732.33	2.73875	2.65228	2.33092	4.61164
732.67	2.74851	2.65579	2.3305	4.64005
733.01	2.75646	2.66232	2.33029	4.66356
733.34	2.76821	2.66799	2.32905	4.68467
733.68	2.77799	2.67442	2.32704	4.71131
734.01	2.78817	2.68515	2.32313	4.73175
734.35	2.7998	2.69276	2.32206	4.75536
734.68	2.80926	2.70168	2.3184	4.77847
735.02	2.81821	2.71362	2.31776	4.80024
735.36	2.82631	2.72236	2.31464	4.82109
735.69	2.83611	2.73283	2.31549	4.84403
736.03	2.84498	2.74169	2.31393	4.86685
736.36	2.85371	2.75315	2.31361	4.88671
736.7	2.86385	2.75795	2.31162	4.91085
737.03	2.87315	2.76932	2.30892	4.93432
737.37	2.88295	2.77891	2.3083	4.96122
737.7	2.89376	2.7861	2.30667	4.98366
738.04	2.90413	2.78984	2.30212	5.00563
738.37	2.91815	2.79612	2.30167	5.02706
738.71	2.93143	2.8026	2.29925	5.04721
739.04	2.94304	2.80855	2.29937	5.07086
739.38	2.95449	2.81887	2.29867	5.09376
739.72	2.96637	2.82853	2.29624	5.11427
740.05	2.97586	2.83741	2.29454	5.13292
740.39	2.98829	2.84647	2.29064	5.14893
740.72	2.99795	2.85667	2.2903	5.16817
741.06	3.00716	2.86532	2.28785	5.18422
741.39	3.01887	2.8757	2.28704	5.20346
741.73	3.02653	2.88519	2.28503	5.21957
742.06	3.03593	2.88972	2.28358	5.24015
742.4	3.04652	2.89472	2.28352	5.26006
742.73	3.05777	2.90269	2.28134	5.2799
743.07	3.06852	2.90581	2.28062	5.29783
743.4	3.08036	2.90902	2.27806	5.31177
743.73	3.09115	2.91283	2.27501	5.32358
744.07	3.10195	2.91441	2.27405	5.33899
744.4	3.11111	2.91816	2.27244	5.35468
744.74	3.11818	2.92272	2.27035	5.37351
745.07	3.12533	2.93223	2.265	5.39074
745.41	3.13523	2.94253	2.26315	5.40827
745.74	3.13954	2.94972	2.26262	5.42686
746.08	3.14497	2.96084	2.2599	5.4446
746.41	3.14655	2.96781	2.25744	5.46317
746.75	3.14784	2.97332	2.25931	5.4765
747.08	3.15021	2.98015	2.25963	5.49078
747.42	3.15273	2.98478	2.25792	5.50344
747.75	3.15703	2.98309	2.25749	5.52165
748.08	3.16257	2.98659	2.25502	5.54061
748.42	3.17191	2.99276	2.25395	5.55657
748.75	3.17703	2.9948	2.25028	5.57415
749.09	3.18198	2.99912	2.24874	5.59127
749.42	3.18707	3.00389	2.24542	5.60687
749.76	3.18959	3.01159	2.24398	5.62783
750.09	3.19378	3.01366	2.24329	5.6464
750.42	3.19585	3.02013	2.2442	5.66233
750.76	3.19798	3.02945	2.24223	5.67983
751.09	3.20037	3.03787	2.24274	5.6959
751.43	3.2036	3.04283	2.24327	5.71147
751.76	3.20688	3.04384	2.24283	5.72623
752.1	3.20712	3.04245	2.24216	5.73634
752.43	3.20945	3.04155	2.23873	5.74907
752.76	3.21201	3.03569	2.23928	5.75891
753.1	3.21446	3.03466	2.23614	5.76783
753.43	3.21644	3.03551	2.23382	5.77888
753.77	3.21857	3.03527	2.23433	5.79229
754.1	3.21965	3.0332	2.2327	5.80799
754.43	3.2193	3.0377	2.22966	5.82435
754.77	3.21927	3.04013	2.22912	5.83741
755.1	3.22175	3.04384	2.22809	5.85174
755.43	3.22059	3.04847	2.22767	5.8663
755.77	3.22142	3.05141	2.22622	5.87854
756.1	3.2231	3.05453	2.22472	5.88841
756.44	3.22173	3.05306	2.22458	5.89973
756.77	3.22573	3.05278	2.22477	5.90894
757.1	3.23054	3.05247	2.22569	5.91993
757.44	3.2316	3.05233	2.22459	5.93383
757.77	3.23017	3.05255	2.22081	5.94147
758.1	3.22866	3.0495	2.2184	5.94409
758.44	3.22805	3.04483	2.21637	5.94891
758.77	3.22516	3.0441	2.2135	5.95693
759.1	3.22311	3.04567	2.21239	5.96675
759.44	3.21717	3.04709	2.21272	5.97564
759.77	3.21331	3.05151	2.21251	5.98516
760.1	3.21018	3.05453	2.20949	5.99397
760.44	3.20864	3.05666	2.21163	6.00144
760.77	3.20834	3.05733	2.20965	6.01684
761.1	3.20901	3.05946	2.21184	6.02311
761.44	3.2095	3.06232	2.21119	6.03413
761.77	3.20956	3.06171	2.21073	6.04782
762.1	3.21241	3.06097	2.21204	6.05857
762.44	3.21505	3.06346	2.20973	6.07322
762.77	3.21772	3.0634	2.20885	6.08424
763.1	3.21744	3.06548	2.21003	6.09528
763.43	3.21378	3.06133	2.20709	6.10333
763.77	3.20923	3.06416	2.20387	6.11226
764.1	3.20369	3.06352	2.20041	6.11773
764.43	3.19884	3.0631	2.2001	6.12644
764.77	3.19502	3.06575	2.20024	6.13307
765.1	3.18791	3.07127	2.19935	6.13971
765.43	3.18252	3.07398	2.1999	6.1444
765.76	3.18064	3.07526	2.20086	6.14941
766.1	3.17855	3.07796	2.19832	6.15731
766.43	3.17739	3.08104	2.19444	6.16678
766.76	3.18228	3.08347	2.19248	6.17688
767.1	3.18411	3.08432	2.18926	6.1817
767.43	3.18568	3.0843	2.18837	6.18679
767.76	3.18563	3.08388	2.1871	6.19601
768.09	3.18472	3.08265	2.18763	6.20025
768.43	3.18268	3.07998	2.1901	6.20957
768.76	3.18057	3.07839	2.18792	6.2171
769.09	3.1752	3.07612	2.18802	6.22628
769.42	3.16658	3.0751	2.18556	6.23675
769.76	3.16041	3.07021	2.18508	6.2433
770.09	3.15096	3.06791	2.18365	6.25161
770.42	3.14483	3.0687	2.18302	6.25858
770.75	3.13857	3.06781	2.18339	6.26682
771.08	3.13452	3.06605	2.18335	6.27579
771.42	3.13252	3.06386	2.18127	6.28279
771.75	3.1311	3.06281	2.18226	6.29172
772.08	3.13092	3.06004	2.182	6.3038
772.41	3.13039	3.05661	2.18359	6.31536
772.75	3.12773	3.05659	2.18484	6.3266
773.08	3.1238	3.05224	2.18383	6.33364
773.41	3.1213	3.04981	2.18285	6.3448
773.74	3.11723	3.04996	2.18326	6.35319
774.07	3.11214	3.05044	2.18531	6.36455
774.41	3.10834	3.04914	2.18465	6.36722
774.74	3.10105	3.0493	2.18568	6.37305
775.07	3.09509	3.04614	2.18484	6.37926
775.4	3.08897	3.0423	2.18345	6.38508
775.73	3.08101	3.03956	2.18458	6.39707
776.06	3.0768	3.03402	2.18296	6.40062
776.4	3.07005	3.02742	2.1831	6.40563
776.73	3.06584	3.0187	2.18437	6.414
777.06	3.05987	3.01592	2.18563	6.42406
777.39	3.05843	3.01095	2.19011	6.42853
777.72	3.05321	3.0029	2.18918	6.43602
778.05	3.05018	2.99332	2.18875	6.4417
778.39	3.04834	2.98659	2.18897	6.44881
778.72	3.04447	2.98071	2.19096	6.45526
779.05	3.04298	2.9798	2.19189	6.45855
779.38	3.04023	2.97398	2.19084	6.46141
779.71	3.03568	2.975	2.1912	6.46276
780.04	3.03193	2.97049	2.1924	6.46181
780.37	3.02854	2.9677	2.18863	6.46045
780.71	3.02056	2.96543	2.18817	6.45915
781.04	3.01349	2.96326	2.18989	6.46158
781.37	3.00694	2.9579	2.18952	6.46303
781.7	2.99915	2.95215	2.19193	6.46526
782.03	2.99244	2.94615	2.1937	6.46246
782.36	2.98524	2.94033	2.19423	6.46401
782.69	2.97755	2.93491	2.19379	6.46304
783.02	2.96872	2.92858	2.19443	6.46784
783.36	2.96245	2.92474	2.19433	6.47146
783.69	2.95537	2.92197	2.19155	6.47508
784.02	2.94843	2.91805	2.18889	6.47764
784.35	2.94009	2.91534	2.19176	6.4829
784.68	2.92984	2.91307	2.19043	6.48429
785.01	2.92307	2.91572	2.19064	6.48784
785.34	2.91544	2.91843	2.19004	6.49438
785.67	2.90571	2.92038	2.18947	6.49178
786	2.89706	2.91961	2.19343	6.49096
786.33	2.88574	2.92034	2.19142	6.49242
786.66	2.87642	2.91641	2.18993	6.495
787	2.86728	2.91352	2.18995	6.49559
787.33	2.85672	2.91299	2.1879	6.49614
787.66	2.8457	2.91015	2.18675	6.49671
787.99	2.8323	2.90242	2.18574	6.49966
788.32	2.81823	2.89684	2.18539	6.50332
788.65	2.80291	2.8918	2.18481	6.5033
788.98	2.78961	2.88614	2.18322	6.50437
789.31	2.7745	2.87779	2.18232	6.50378
789.64	2.75917	2.87336	2.18409	6.50342
789.97	2.74135	2.86648	2.18465	6.50109
790.3	2.7216	2.86441	2.18595	6.49627
790.63	2.70392	2.86131	2.1843	6.49014
790.96	2.6843	2.85998	2.18441	6.48227
791.29	2.66521	2.8607	2.18599	6.47272
791.62	2.64563	2.85643	2.1863	6.46358
791.95	2.62648	2.85331	2.18862	6.45186
792.28	2.60592	2.84917	2.19217	6.44424
792.61	2.58594	2.84549	2.19228	6.43592
792.94	2.56574	2.83843	2.19246	6.42961
793.27	2.54551	2.82933	2.19208	6.42443
793.6	2.52519	2.81734	2.19285	6.4191
793.93	2.50398	2.80837	2.19117	6.41365
794.26	2.48085	2.79715	2.19428	6.40104
794.59	2.45975	2.78348	2.19422	6.38659
794.92	2.43679	2.77088	2.19549	6.37448
795.25	2.41458	2.75571	2.19709	6.36376
795.58	2.39388	2.73884	2.19677	6.35362
795.91	2.3742	2.72683	2.19667	6.33967
796.24	2.35426	2.7137	2.19596	6.32641
796.57	2.33743	2.70227	2.1917	6.31372
796.9	2.31791	2.69055	2.19485	6.30426
797.23	2.29931	2.67651	2.19761	6.29081
797.56	2.2798	2.66399	2.2001	6.27975
797.89	2.26477	2.65517	2.20232	6.26782
798.22	2.24896	2.64481	2.19918	6.25588
798.55	2.23339	2.63219	2.19944	6.24261
798.88	2.21654	2.6157	2.20013	6.23008
799.21	2.20146	2.59819	2.19985	6.21657
799.54	2.18963	2.5804	2.20086	6.20282
799.87	2.17544	2.56348	2.20272	6.19104
800.2	2.16251	2.55016	2.20478	6.18071
800.53	2.14675	2.53337	2.20709	6.16472
800.86	2.13145	2.51521	2.20755	6.15109
801.18	2.11931	2.49701	2.21097	6.13855
801.51	2.10485	2.47972	2.20997	6.12506
801.84	2.09321	2.46605	2.20701	6.11656
802.17	2.08281	2.45087	2.2076	6.10443
802.5	2.06966	2.43887	2.21026	6.10117
802.83	2.05843	2.42778	2.21285	6.09761
803.16	2.04816	2.41789	2.21059	6.0987
803.49	2.04173	2.41051	2.20999	6.10196
803.82	2.03773	2.40202	2.21046	6.10258
804.15	2.03219	2.3953	2.21095	6.11022
804.48	2.02954	2.3923	2.21377	6.11672
804.8	2.02448	2.38763	2.21596	6.12008
805.13	2.02295	2.38057	2.21826	6.12192
805.46	2.01972	2.37447	2.21752	6.13136
805.79	2.01658	2.36727	2.2154	6.1396
806.12	2.01321	2.36034	2.21402	6.146
806.45	2.01347	2.35544	2.21288	6.15204
806.78	2.01149	2.35259	2.21374	6.16141
807.11	2.0065	2.34835	2.21477	6.17225
807.43	2.00264	2.34292	2.21265	6.18519
807.76	2.00063	2.34321	2.2119	6.20199
808.09	1.99857	2.34298	2.21197	6.22359
808.42	1.99986	2.3458	2.21276	6.24454
808.75	2.0004	2.35041	2.21429	6.26876
809.08	2.00332	2.35366	2.21383	6.29166
809.41	2.00715	2.35848	2.21307	6.319
809.73	2.01391	2.37045	2.2151	6.34427
810.06	2.02405	2.38068	2.21346	6.37795
810.39	2.0362	2.39126	2.21488	6.40784
810.72	2.04577	2.40211	2.2105	6.44156
811.05	2.05569	2.41336	2.21044	6.47238
811.38	2.06709	2.42293	2.20966	6.50349
811.7	2.07695	2.42984	2.20808	6.53048
812.03	2.08503	2.43784	2.20622	6.56366
812.36	2.0918	2.44724	2.20266	6.59188
812.69	2.09885	2.4564	2.20387	6.62236
813.02	2.10413	2.45957	2.20195	6.65121
813.34	2.11108	2.46979	2.19993	6.67533
813.67	2.11606	2.47972	2.19977	6.70297
814	2.12131	2.48619	2.1978	6.73337
814.33	2.12793	2.4932	2.19625	6.76323
814.66	2.13927	2.50481	2.19541	6.79347
814.98	2.14957	2.51617	2.19152	6.82743
815.31	2.16102	2.53121	2.18901	6.86092
815.64	2.17787	2.54492	2.18804	6.89494
815.97	2.19225	2.55809	2.1865	6.92627
816.3	2.20783	2.56941	2.18377	6.95747
816.62	2.2238	2.58274	2.1798	6.98743
816.95	2.23979	2.59312	2.18032	7.01554
817.28	2.25376	2.60312	2.17862	7.0437
817.61	2.27138	2.60997	2.17642	7.06979
817.93	2.2867	2.6153	2.17565	7.09054
818.26	2.29862	2.62289	2.17236	7.1143
818.59	2.30845	2.62937	2.17336	7.13541
818.92	2.31617	2.63589	2.17075	7.15958
819.24	2.32404	2.63982	2.16607	7.18191
819.57	2.33227	2.6441	2.16151	7.20435
819.9	2.33992	2.6469	2.16064	7.22666
820.23	2.34509	2.64905	2.15929	7.24752
820.55	2.3501	2.64619	2.15829	7.2645
820.88	2.35666	2.64538	2.1582	7.28493
821.21	2.36359	2.64348	2.15764	7.30187
821.53	2.37164	2.63861	2.1556	7.31737
821.86	2.38104	2.64213	2.15448	7.33254
822.19	2.38938	2.64584	2.15433	7.35078
822.52	2.39937	2.64442	2.1523	7.36904
822.84	2.4074	2.64437	2.15372	7.38103
823.17	2.41502	2.64539	2.1527	7.39094
823.5	2.41779	2.64579	2.15266	7.40288
823.82	2.42247	2.64765	2.15139	7.40724
824.15	2.42628	2.64752	2.15091	7.41401
824.48	2.43114	2.64206	2.1502	7.41922
824.8	2.43158	2.63941	2.14773	7.41931
825.13	2.43125	2.63576	2.14781	7.42288
825.46	2.43065	2.63528	2.14568	7.42052
825.78	2.42749	2.63147	2.14553	7.42074
826.11	2.4248	2.62781	2.1463	7.41874
826.44	2.42102	2.62444	2.1455	7.41689
826.76	2.41412	2.61927	2.14464	7.41831
827.09	2.40934	2.61421	2.14508	7.42036
827.42	2.40368	2.61077	2.14331	7.4218
827.74	2.39828	2.60866	2.14232	7.42139
828.07	2.39466	2.60719	2.14376	7.42794
828.4	2.38831	2.60427	2.14509	7.43394
828.72	2.38319	2.60143	2.14449	7.44098
829.05	2.37718	2.60045	2.14298	7.45035
829.38	2.37068	2.59596	2.14224	7.4551
829.7	2.36654	2.59714	2.14378	7.45989
830.03	2.36089	2.59588	2.14362	7.46844
830.36	2.3545	2.59322	2.14145	7.47425
830.68	2.34658	2.59081	2.14046	7.48084
831.01	2.3379	2.58596	2.14056	7.48472
831.33	2.32904	2.58178	2.14306	7.4863
831.66	2.3183	2.57696	2.14235	7.48635
831.99	2.30881	2.57388	2.14299	7.48724
832.31	2.29931	2.56949	2.14174	7.4887
832.64	2.28792	2.56628	2.14246	7.48906
832.96	2.27786	2.56161	2.13819	7.48947
833.29	2.2673	2.55595	2.13683	7.48996
833.62	2.25768	2.551	2.13863	7.4909
833.94	2.24914	2.54731	2.13956	7.4975
834.27	2.23934	2.54367	2.13666	7.50415
834.59	2.23216	2.54664	2.13686	7.51366
834.92	2.22285	2.54556	2.13916	7.52165
835.24	2.21414	2.54463	2.13966	7.53099
835.57	2.20295	2.54454	2.13794	7.53831
835.9	2.19332	2.54914	2.13774	7.54022
836.22	2.18527	2.54798	2.13985	7.54825
836.55	2.17728	2.54971	2.14126	7.55465
836.87	2.17	2.55122	2.14164	7.56171
837.2	2.16459	2.55349	2.14187	7.56799
837.52	2.15834	2.54817	2.13935	7.57367
837.85	2.15232	2.54595	2.14159	7.57519
838.17	2.14541	2.54438	2.14128	7.57893
838.5	2.14043	2.53918	2.14389	7.58235
838.83	2.1346	2.53282	2.14544	7.58202
839.15	2.12733	2.52732	2.14628	7.58523
839.48	2.12171	2.52374	2.14856	7.59027
839.8	2.1145	2.51985	2.14826	7.59093
840.13	2.10752	2.51455	2.14794	7.59473
840.45	2.10083	2.51263	2.14954	7.59768
840.78	2.09065	2.51159	2.15153	7.60095
841.1	2.08546	2.51013	2.15298	7.60672
841.43	2.07879	2.50765	2.15117	7.6165
841.75	2.07072	2.50436	2.1513	7.62009
842.08	2.06515	2.49867	2.14986	7.63077
842.4	2.05672	2.49817	2.15133	7.64025
842.73	2.0504	2.4977	2.152	7.64387
843.05	2.0439	2.49602	2.15442	7.64919
843.38	2.03745	2.49737	2.15312	7.65603
843.7	2.03227	2.49508	2.15287	7.66111
844.03	2.02369	2.49376	2.15046	7.66405
844.35	2.01991	2.49169	2.15284	7.67158
844.68	2.01281	2.48826	2.1551	7.6738
845	2.00642	2.4825	2.15647	7.67362
845.32	2.00112	2.47728	2.15737	7.6707
845.65	1.99585	2.47272	2.15548	7.6733
845.97	1.98865	2.46663	2.15832	7.67278
846.3	1.98166	2.46127	2.15722	7.67362
846.62	1.97852	2.45633	2.15773	7.67515
846.95	1.97282	2.45369	2.15723	7.67351
847.27	1.96993	2.44871	2.1562	7.67543
847.6	1.96731	2.44773	2.15515	7.67726
847.92	1.96097	2.44582	2.15477	7.67831
848.25	1.9571	2.44011	2.15355	7.68228
848.57	1.94966	2.43312	2.15263	7.68204
848.89	1.94413	2.42827	2.15144	7.68438
849.22	1.93874	2.42483	2.15317	7.68642
849.54	1.93207	2.41758	2.15473	7.68916
849.87	1.92582	2.41136	2.15209	7.68771
850.19	1.92145	2.40261	2.15195	7.68277
850.51	1.91639	2.39598	2.15196	7.68212
850.84	1.91148	2.38957	2.15129	7.68151
851.16	1.90598	2.38497	2.15251	7.67349
851.49	1.90066	2.37919	2.1483	7.67374
851.81	1.89667	2.37261	2.14906	7.67256
852.13	1.89381	2.37105	2.14795	7.67134
852.46	1.88998	2.36882	2.1497	7.67192
852.78	1.88442	2.36262	2.14995	7.6707
853.11	1.88468	2.35732	2.15098	7.67299
853.43	1.8829	2.35034	2.15301	7.67607
853.75	1.87983	2.34341	2.15249	7.67922
854.08	1.87489	2.33782	2.15146	7.68594
854.4	1.87096	2.33298	2.15328	7.68441
854.72	1.86518	2.32632	2.15348	7.68248
855.05	1.85931	2.32449	2.15533	7.686
855.37	1.85024	2.3157	2.15758	7.69037
855.69	1.84035	2.30975	2.15716	7.6918
856.02	1.82998	2.30151	2.15648	7.69608
856.34	1.81855	2.29243	2.15496	7.69677
856.66	1.80535	2.28407	2.15656	7.69663
856.99	1.79159	2.27665	2.1551	7.69933
857.31	1.77687	2.26648	2.15585	7.7012
857.63	1.76191	2.25886	2.15595	7.6973
857.96	1.74816	2.25271	2.15461	7.69638
858.28	1.73426	2.24479	2.15549	7.696
858.6	1.72134	2.23832	2.15797	7.6964
858.93	1.70961	2.2334	2.15996	7.69399
859.25	1.69806	2.22637	2.16044	7.69373
859.57	1.68912	2.22267	2.16188	7.69109
859.9	1.68114	2.21784	2.16153	7.69192
860.22	1.67432	2.21707	2.16099	7.68936
860.54	1.66729	2.21335	2.1616	7.69163
860.87	1.66017	2.20467	2.16078	7.6911
861.19	1.64915	2.20026	2.15896	7.68696
861.51	1.64007	2.1942	2.15979	7.67632
861.83	1.62536	2.19076	2.16023	7.66446
862.16	1.61141	2.18059	2.16142	7.64661
862.48	1.59569	2.17088	2.16463	7.63081
862.8	1.57924	2.15777	2.16511	7.60944
863.12	1.56229	2.14181	2.16534	7.58721
863.45	1.54532	2.12478	2.1687	7.57166
863.77	1.52522	2.11352	2.16767	7.5517
864.09	1.50587	2.09965	2.16816	7.53088
864.41	1.48744	2.087	2.16808	7.5118
864.74	1.46459	2.07655	2.16726	7.49186
865.06	1.44743	2.0645	2.16869	7.46836
865.38	1.4279	2.05438	2.16957	7.45195
865.7	1.40953	2.04653	2.17601	7.43198
866.03	1.39274	2.03595	2.17819	7.40987
866.35	1.37306	2.0275	2.1778	7.38999
866.67	1.35806	2.01555	2.17759	7.36554
866.99	1.34158	2.00688	2.17939	7.33979
867.32	1.32453	1.9989	2.18003	7.31556
867.64	1.31018	1.9873	2.18156	7.28958
867.96	1.29357	1.97568	2.18255	7.26475
868.28	1.27737	1.96524	2.1828	7.24054
868.6	1.26002	1.95137	2.18394	7.2139
868.93	1.24054	1.93893	2.18694	7.18633
869.25	1.21988	1.92615	2.18766	7.16022
869.57	1.19984	1.91207	2.18973	7.13141
869.89	1.18517	1.89715	2.19158	7.10088
870.21	1.16755	1.88196	2.19507	7.07527
870.54	1.15018	1.86633	2.1964	7.0511
870.86	1.1359	1.85264	2.19727	7.02449
871.18	1.12141	1.83684	2.19768	7.00126
871.5	1.10693	1.8222	2.19899	6.97999
871.82	1.09318	1.80672	2.19942	6.95903
872.14	1.0797	1.7943	2.20056	6.94546
872.47	1.06904	1.77982	2.20247	6.93313
872.79	1.05632	1.76707	2.20374	6.92355
873.11	1.04399	1.75752	2.20434	6.91579
873.43	1.0358	1.74825	2.20432	6.90935
873.75	1.02756	1.74069	2.20471	6.90498
874.07	1.02062	1.7348	2.2064	6.90047
874.39	1.01384	1.72982	2.20598	6.89776
874.72	1.00986	1.72565	2.20888	6.89707
875.04	1.00614	1.72237	2.21145	6.89864
875.36	1.00166	1.71386	2.21011	6.90057
875.68	0.99878	1.7095	2.21018	6.90227
876	0.99501	1.70507	2.20846	6.90956
876.32	0.99131	1.70492	2.2103	6.91338
876.64	0.98601	1.69993	2.21262	6.92031
876.96	0.9811	1.69929	2.20961	6.92429
877.29	0.97718	1.69366	2.20648	6.93687
877.61	0.97338	1.69528	2.20412	6.95187
877.93	0.97009	1.69287	2.20417	6.965
878.25	0.9674	1.69096	2.20361	6.98261
878.57	0.96536	1.68983	2.19986	7.00546
878.89	0.96309	1.69238	2.19951	7.0291
879.21	0.96283	1.69379	2.19797	7.05625
879.53	0.96259	1.70119	2.19855	7.08175
879.85	0.96534	1.70477	2.19637	7.11291
880.17	0.96582	1.7101	2.19715	7.14865
880.49	0.96661	1.71866	2.19733	7.18167
880.81	0.97031	1.72569	2.19634	7.21623
881.13	0.97359	1.73332	2.19616	7.25487
881.46	0.98142	1.74625	2.1941	7.29262
881.78	0.98688	1.7599	2.19194	7.33646
882.1	0.99379	1.77376	2.19181	7.38053
882.42	0.99908	1.78652	2.19224	7.42435
882.74	1.00876	1.79912	2.1955	7.46752
883.06	1.0192	1.81114	2.19484	7.50737
883.38	1.02769	1.8248	2.19478	7.54785
883.7	1.03822	1.83528	2.19374	7.58758
884.02	1.04855	1.84843	2.19386	7.62341
884.34	1.06163	1.86263	2.19404	7.66179
884.66	1.07251	1.87689	2.19387	7.69733
884.98	1.08341	1.88896	2.19263	7.73701
885.3	1.09478	1.90174	2.19274	7.77369
885.62	1.10637	1.91284	2.19005	7.80674
885.94	1.1207	1.92301	2.18776	7.84068
886.26	1.13342	1.93246	2.18566	7.87642
886.58	1.14331	1.94245	2.18501	7.91011
886.9	1.15856	1.95331	2.18281	7.93937
887.22	1.16962	1.96413	2.18142	7.96823
887.54	1.18191	1.97201	2.18021	8.00217
887.86	1.19746	1.97905	2.18021	8.02833
888.18	1.21189	1.98849	2.17877	8.05369
888.5	1.2248	1.99642	2.17715	8.08162
888.82	1.2375	2.0073	2.17671	8.10841
889.14	1.25069	2.01857	2.17474	8.13217
889.46	1.26416	2.0315	2.17382	8.15647
889.78	1.27522	2.04496	2.17292	8.181
890.1	1.2858	2.0554	2.17444	8.20302
890.42	1.29624	2.06444	2.1747	8.22893
890.74	1.30563	2.07629	2.17388	8.24673
891.05	1.31558	2.08768	2.17027	8.26186
891.37	1.32833	2.09849	2.16468	8.27807
891.69	1.34106	2.10609	2.16213	8.2906
892.01	1.3503	2.11248	2.1621	8.29779
892.33	1.36129	2.11575	2.15895	8.30737
892.65	1.37213	2.12203	2.1585	8.30493
892.97	1.38151	2.1229	2.15865	8.30425
893.29	1.39114	2.12138	2.15585	8.30045
893.61	1.40074	2.12507	2.15456	8.29654
893.93	1.40885	2.12393	2.15413	8.29281
894.25	1.41775	2.12507	2.15461	8.29041
894.57	1.42639	2.1269	2.15441	8.28565
894.88	1.43423	2.12784	2.15315	8.28355
895.2	1.44197	2.12841	2.15422	8.27911
895.52	1.44991	2.12315	2.15447	8.27853
895.84	1.45503	2.12154	2.15392	8.28164
896.16	1.45987	2.12019	2.15337	8.28282
896.48	1.46306	2.11993	2.15208	8.28126
896.8	1.46816	2.11732	2.15304	8.28142
897.12	1.47275	2.11736	2.15334	8.2851
897.44	1.47548	2.11708	2.15142	8.28439
897.75	1.47734	2.11812	2.14973	8.28403
898.07	1.47967	2.11795	2.14966	8.28426
898.39	1.4788	2.12038	2.14661	8.287
898.71	1.47829	2.11913	2.14721	8.28687
899.03	1.47513	2.11554	2.14631	8.28488
899.35	1.47247	2.11271	2.14779	8.27717
899.67	1.46796	2.10494	2.15074	8.27255
899.98	1.46419	2.09813	2.15024	8.26354
900.3	1.45889	2.09164	2.15046	8.25542
900.62	1.45443	2.0826	2.15177	8.24398
900.94	1.44971	2.0741	2.15276	8.23058
901.26	1.44281	2.0681	2.15324	8.21819
901.57	1.43886	2.0635	2.15479	8.20639
901.89	1.43125	2.05775	2.15535	8.19297
902.21	1.42218	2.04739	2.15711	8.18046
902.53	1.41439	2.04018	2.15673	8.16735
902.85	1.40783	2.03162	2.15575	8.15571
903.17	1.40038	2.02331	2.15647	8.14083
903.48	1.39241	2.01333	2.15719	8.13168
903.8	1.38128	2.00891	2.15734	8.12362
904.12	1.37097	2.00093	2.15892	8.11709
904.44	1.35983	1.99374	2.16123	8.10565
904.75	1.34899	1.98666	2.1613	8.09668
905.07	1.33872	1.98158	2.16136	8.09248
905.39	1.32507	1.97523	2.15964	8.08621
905.71	1.31522	1.9708	2.16056	8.0821
906.03	1.30194	1.96539	2.16226	8.07518
906.34	1.28649	1.95897	2.16335	8.06804
906.66	1.27447	1.95502	2.16664	8.06111
906.98	1.25934	1.94651	2.16431	8.05314
907.3	1.24141	1.93745	2.16446	8.04
907.61	1.23016	1.92831	2.16546	8.02809
907.93	1.21735	1.91558	2.1646	8.01803
908.25	1.20082	1.90288	2.16759	8.00401
908.56	1.18323	1.89173	2.16763	7.99068
908.88	1.16788	1.87903	2.16577	7.97501
909.2	1.15095	1.86512	2.1673	7.96064
909.52	1.13087	1.85337	2.16904	7.94427
909.83	1.11198	1.83712	2.17336	7.92724
910.15	1.09322	1.82393	2.17495	7.90926
910.47	1.07731	1.80546	2.17497	7.89295
910.79	1.05824	1.78905	2.1781	7.88059
911.1	1.03698	1.77558	2.17883	7.87045
911.42	1.01787	1.76239	2.17966	7.85772
911.74	1.00155	1.75458	2.18085	7.84422
912.05	0.98238	1.74491	2.18372	7.82876
912.37	0.96279	1.73204	2.18783	7.81215
912.69	0.94341	1.71963	2.1877	7.79997
913	0.9235	1.70571	2.189	7.78393
913.32	0.90323	1.69611	2.1888	7.77174
913.64	0.87928	1.68698	2.19284	7.7562
913.95	0.85593	1.67603	2.19414	7.74417
914.27	0.83374	1.66678	2.19439	7.72435
914.59	0.80855	1.65639	2.19686	7.7016
914.9	0.78492	1.64701	2.19757	7.68083
915.22	0.76106	1.6356	2.19916	7.65858
915.54	0.73782	1.62002	2.2005	7.63062
915.85	0.71262	1.60641	2.20139	7.6023
916.17	0.68787	1.59181	2.20284	7.57484
916.49	0.66073	1.57318	2.20395	7.54237
916.8	0.63826	1.55487	2.20202	7.50853
917.12	0.61277	1.53579	2.20478	7.47503
917.43	0.58895	1.51805	2.20446	7.435
917.75	0.56809	1.49813	2.2042	7.39774
918.07	0.54342	1.48079	2.2043	7.36401
918.38	0.51964	1.46359	2.20631	7.32488
918.7	0.49812	1.4477	2.20831	7.28375
919.01	0.47828	1.42965	2.2111	7.24425
919.33	0.45892	1.413	2.21452	7.20696
919.65	0.43978	1.39756	2.2163	7.17428
919.96	0.41726	1.38063	2.21435	7.14102
920.28	0.39645	1.36599	2.21609	7.1088
920.59	0.37305	1.34857	2.21933	7.07763
920.91	0.3517	1.32975	2.21607	7.04606
921.23	0.32835	1.31638	2.21709	7.01422
921.54	0.30505	1.29879	2.21795	6.98277
921.86	0.27765	1.28682	2.21838	6.94927
922.17	0.2561	1.26942	2.21902	6.91657
922.49	0.23485	1.25607	2.21676	6.87915
922.8	0.20822	1.23987	2.21738	6.83569
923.12	0.18769	1.22559	2.21756	6.78925
923.44	0.16733	1.21274	2.21652	6.74465
923.75	0.14755	1.19856	2.21625	6.69153
924.07	0.1311	1.18196	2.21178	6.63253
924.38	0.11296	1.16639	2.2159	6.57298
924.7	0.0907	1.1523	2.21463	6.50761
925.01	0.07471	1.13867	2.21468	6.43972
925.33	0.05614	1.12902	2.21603	6.36102
925.64	0.03715	1.11821	2.21586	6.27775
925.96	0.02214	1.10358	2.21332	6.19379
926.27	0.00686	1.09194	2.2167	6.10517
926.59	-0.00771	1.08128	2.21323	6.01084
926.9	-0.01919	1.07564	2.2137	5.91816
927.22	-0.02983	1.06568	2.2123	5.82052
927.53	-0.04216	1.05435	2.21833	5.72343
927.85	-0.05108	1.04603	2.21682	5.6234
928.16	-0.06095	1.03595	2.21449	5.51872
928.48	-0.06884	1.02651	2.21462	5.41436
928.79	-0.07733	1.02159	2.20963	5.3076
929.11	-0.08689	1.01276	2.20654	5.2015
929.42	-0.09652	1.00873	2.20984	5.09725
929.74	-0.10485	1.0039	2.21488	4.98947
930.05	-0.11632	0.99973	2.21439	4.88385
930.37	-0.12313	0.99633	2.21757	4.77547
930.68	-0.12935	0.99218	2.21447	4.66205
931	-0.13891	0.986	2.21633	4.5506
931.31	-0.14623	0.98451	2.21646	4.44221
931.62	-0.15439	0.97831	2.21317	4.33273
931.94	-0.16135	0.97452	2.21237	4.22132
932.25	-0.16972	0.96956	2.21376	4.11216
932.57	-0.17579	0.97099	2.21197	4.00041
932.88	-0.1804	0.96935	2.21089	3.88947
933.2	-0.18687	0.96573	2.20721	3.77875
933.51	-0.19139	0.96016	2.20581	3.67029
933.82	-0.1975	0.95907	2.20475	3.56449
934.14	-0.20141	0.96081	2.20455	3.45847
934.45	-0.20253	0.95849	2.20171	3.36049
934.77	-0.20146	0.95963	2.20489	3.25975
935.08	-0.20293	0.96224	2.20288	3.16067
935.4	-0.20612	0.96336	2.20048	3.06216
935.71	-0.20622	0.96148	2.2006	2.97187
936.02	-0.20504	0.96604	2.19915	2.88273
936.34	-0.20761	0.96892	2.19758	2.79569
936.65	-0.20882	0.97353	2.19755	2.70936
936.96	-0.20648	0.97965	2.19517	2.62728
937.28	-0.20796	0.97879	2.19843	2.54659
937.59	-0.20861	0.98021	2.19592	2.46746
937.91	-0.20873	0.98558	2.19745	2.39304
938.22	-0.21126	0.98861	2.19323	2.32072
938.53	-0.21421	0.99353	2.18876	2.25526
938.85	-0.21434	0.99771	2.19398	2.19208
939.16	-0.21414	0.99811	2.1945	2.13301
939.47	-0.21316	1.00297	2.19687	2.07335
939.79	-0.21214	1.00764	2.19915	2.01708
940.1	-0.21236	1.00917	2.19917	1.95818
940.41	-0.21266	1.01071	2.19919	1.90512
940.73	-0.21357	1.01002	2.20047	1.85373
941.04	-0.21515	1.01116	2.19876	1.80759
941.35	-0.21662	1.01641	2.20214	1.76384
941.67	-0.21779	1.01763	2.1995	1.72372
941.98	-0.21924	1.02086	2.20016	1.68321
942.29	-0.2183	1.02412	2.20098	1.64844
942.61	-0.21906	1.02578	2.20216	1.61848
942.92	-0.21974	1.02474	2.20127	1.59412
943.23	-0.21805	1.02812	2.20338	1.57633
943.54	-0.21838	1.02847	2.20402	1.56121
943.86	-0.22223	1.02501	2.20816	1.55052
944.17	-0.22574	1.02543	2.20759	1.54566
944.48	-0.22463	1.03156	2.21119	1.54283
944.8	-0.22999	1.03097	2.21287	1.53966
945.11	-0.23496	1.0373	2.21866	1.54231
945.42	-0.23796	1.03954	2.2184	1.54991
945.73	-0.24695	1.03676	2.21926	1.56107
946.05	-0.25349	1.04045	2.22108	1.57116
946.36	-0.25879	1.0402	2.22268	1.58417
946.67	-0.26648	1.03868	2.22576	1.59879
946.98	-0.27455	1.04555	2.22825	1.61162
947.3	-0.28093	1.04306	2.2275	1.62746
947.61	-0.28934	1.04527	2.22935	1.64068
947.92	-0.29745	1.04374	2.23007	1.65597
948.23	-0.30288	1.04546	2.23097	1.66935
948.55	-0.31082	1.04767	2.23484	1.67921
948.86	-0.3164	1.04846	2.23514	1.6874
949.17	-0.32386	1.04686	2.23774	1.69316
949.48	-0.32991	1.04406	2.23982	1.69776
949.8	-0.33866	1.04459	2.24147	1.70273
950.11	-0.34977	1.04421	2.23838	1.70514
950.42	-0.35805	1.04335	2.23952	1.70939
950.73	-0.36541	1.04026	2.24103	1.71506
951.04	-0.37377	1.03873	2.23899	1.7224
951.36	-0.38684	1.04127	2.23728	1.72976
951.67	-0.39433	1.04343	2.23828	1.73436
951.98	-0.40405	1.04152	2.23473	1.74389
952.29	-0.41624	1.03741	2.23331	1.75672
952.6	-0.42647	1.03491	2.23423	1.76748
952.91	-0.4384	1.0341	2.23257	1.7772
953.23	-0.44953	1.03539	2.23038	1.78866
953.54	-0.46073	1.03873	2.22825	1.79794
953.85	-0.4715	1.04056	2.22729	1.8072
954.16	-0.48177	1.04404	2.23179	1.81807
954.47	-0.48915	1.05106	2.2303	1.83138
954.78	-0.50351	1.048	2.22842	1.84792
955.1	-0.51238	1.05223	2.22942	1.86422
955.41	-0.52178	1.05331	2.23186	1.88117
955.72	-0.53351	1.05396	2.23419	1.89773
956.03	-0.54221	1.05422	2.23356	1.91156
956.34	-0.55147	1.0577	2.23687	1.92798
956.65	-0.56209	1.05787	2.2365	1.94403
956.96	-0.57026	1.06328	2.23735	1.96055
957.27	-0.58185	1.06487	2.23685	1.98067
957.59	-0.59461	1.06668	2.23848	2.00008
957.9	-0.60346	1.06542	2.23488	2.02125
958.21	-0.6134	1.06522	2.23868	2.03645
958.52	-0.62224	1.06691	2.23798	2.05907
958.83	-0.63009	1.07156	2.23955	2.07639
959.14	-0.64007	1.07403	2.234	2.09418
959.45	-0.64806	1.07129	2.23211	2.11623
959.76	-0.65168	1.07499	2.23327	2.13959
960.07	-0.66105	1.07464	2.23114	2.16365
960.38	-0.67147	1.07488	2.23714	2.18608
960.69	-0.67711	1.07483	2.23892	2.21033
961	-0.68624	1.0779	2.23869	2.23268
961.32	-0.69351	1.08016	2.23257	2.25527
961.63	-0.70045	1.08492	2.22837	2.27929
961.94	-0.71072	1.086	2.22585	2.30505
962.25	-0.71811	1.08579	2.22668	2.32175
962.56	-0.72369	1.09064	2.22123	2.33814
962.87	-0.73351	1.09417	2.21607	2.35709
963.18	-0.73983	1.09848	2.21788	2.37883
963.49	-0.74164	1.1012	2.21704	2.40038
963.8	-0.74667	1.1033	2.21123	2.4192
964.11	-0.75187	1.10513	2.2125	2.43859
964.42	-0.75875	1.10957	2.20997	2.45518
964.73	-0.76576	1.11132	2.20982	2.47103
965.04	-0.77075	1.11335	2.20921	2.48295
965.35	-0.77622	1.11457	2.20936	2.49728
965.66	-0.78378	1.11643	2.20726	2.5104
965.97	-0.78894	1.12211	2.20745	2.52291
966.28	-0.79575	1.12555	2.20397	2.53145
966.59	-0.80273	1.1234	2.20574	2.54356
966.9	-0.80602	1.12623	2.20304	2.55648
967.21	-0.80984	1.12335	2.20211	2.56608
967.52	-0.81647	1.12271	2.19809	2.57689
967.83	-0.81733	1.12692	2.19587	2.58467
968.14	-0.82192	1.12991	2.19445	2.59317
968.45	-0.82735	1.13217	2.19375	2.60406
968.76	-0.82852	1.13386	2.19128	2.61152
969.07	-0.82863	1.13792	2.19462	2.62261
969.38	-0.83039	1.14157	2.19181	2.63272
969.69	-0.83049	1.14552	2.19451	2.63831
970	-0.83259	1.14884	2.19396	2.64114
970.31	-0.83699	1.14433	2.19019	2.64476
970.61	-0.83946	1.14603	2.19014	2.6483
970.92	-0.84018	1.14884	2.18888	2.64805
971.23	-0.84259	1.15008	2.18666	2.65042
971.54	-0.84243	1.15321	2.18653	2.65381
971.85	-0.84422	1.15577	2.18352	2.65281
972.16	-0.84819	1.15226	2.18454	2.65294
972.47	-0.85027	1.1548	2.1892	2.65132
972.78	-0.84928	1.15439	2.18627	2.64893
973.09	-0.84742	1.15774	2.18706	2.64578
973.4	-0.84883	1.15991	2.18879	2.6443
973.71	-0.8518	1.16159	2.19369	2.63952
974.01	-0.85123	1.16178	2.19227	2.63818
974.32	-0.85262	1.16393	2.1962	2.63137
974.63	-0.85456	1.16827	2.19677	2.62574
974.94	-0.85131	1.17353	2.20069	2.62462
975.25	-0.85068	1.17922	2.20082	2.61937
975.56	-0.84922	1.18285	2.19883	2.61581
975.87	-0.84737	1.1888	2.19895	2.60963
976.18	-0.8449	1.19208	2.19687	2.60144
976.48	-0.84169	1.19715	2.19375	2.59594
976.79	-0.84031	1.20482	2.19521	2.58949
977.1	-0.84264	1.21371	2.19691	2.58278
977.41	-0.84343	1.22186	2.1968	2.572
977.72	-0.84327	1.23106	2.19677	2.56305
978.03	-0.84433	1.2364	2.19418	2.55315
978.34	-0.84258	1.24045	2.19245	2.54074
978.64	-0.84279	1.24765	2.19351	2.529
978.95	-0.84536	1.25498	2.19199	2.51374
979.26	-0.84805	1.26053	2.19154	2.50223
979.57	-0.8494	1.26357	2.18864	2.4887
979.88	-0.8537	1.27112	2.18811	2.47349
980.18	-0.85587	1.27533	2.18767	2.46208
980.49	-0.85717	1.28305	2.18694	2.44914
980.8	-0.86189	1.28982	2.18525	2.43669
981.11	-0.86555	1.29758	2.1841	2.42302
981.42	-0.86625	1.30407	2.1869	2.4071
981.72	-0.86389	1.3139	2.18314	2.3936
982.03	-0.87042	1.32119	2.181	2.37837
982.34	-0.87251	1.33084	2.17933	2.36551
982.65	-0.87445	1.34011	2.1762	2.35417
982.95	-0.87533	1.34781	2.1723	2.34072
983.26	-0.87571	1.35214	2.17291	2.32759
983.57	-0.87575	1.35788	2.17238	2.31474
983.88	-0.88002	1.36623	2.17397	2.30098
984.19	-0.88175	1.37333	2.17518	2.28579
984.49	-0.88117	1.38072	2.1774	2.27516
984.8	-0.88501	1.38702	2.18012	2.25825
985.11	-0.88602	1.39435	2.17855	2.24777
985.41	-0.88869	1.39836	2.17609	2.23732
985.72	-0.89253	1.40715	2.17387	2.22438
986.03	-0.89542	1.41645	2.1788	2.20774
986.34	-0.90031	1.4186	2.17939	2.19328
986.64	-0.90379	1.42393	2.17945	2.17718
986.95	-0.90755	1.42932	2.18348	2.16261
987.26	-0.91146	1.43788	2.18204	2.14661
987.56	-0.91236	1.44576	2.18085	2.12816
987.87	-0.91744	1.45221	2.18222	2.11221
988.18	-0.92124	1.45797	2.1818	2.09178
988.49	-0.92608	1.4651	2.18489	2.07408
988.79	-0.92964	1.47116	2.18556	2.05961
989.1	-0.93278	1.47618	2.18686	2.04195
989.41	-0.93732	1.48302	2.18501	2.02169
989.71	-0.9389	1.48944	2.18658	2.00415
990.02	-0.94243	1.49191	2.18453	1.98733
990.33	-0.94568	1.49736	2.18603	1.96876
990.63	-0.94719	1.50244	2.18656	1.95327
990.94	-0.95272	1.50309	2.18892	1.93597
991.25	-0.95636	1.50516	2.1856	1.92032
991.55	-0.95868	1.50646	2.18364	1.90154
991.86	-0.96205	1.51099	2.18602	1.8853
992.17	-0.9633	1.51919	2.18248	1.86879
992.47	-0.96722	1.52579	2.17986	1.85714
992.78	-0.97163	1.52589	2.18307	1.84178
993.08	-0.97749	1.53208	2.18073	1.82564
993.39	-0.97981	1.53586	2.18276	1.8095
993.7	-0.98354	1.54332	2.18619	1.79341
994	-0.98886	1.54747	2.1857	1.77948
994.31	-0.99467	1.55509	2.1812	1.7638
994.62	-1.00343	1.55664	2.17462	1.74969
994.92	-1.00605	1.56007	2.1742	1.73671
995.23	-1.01039	1.56615	2.17202	1.72128
995.53	-1.01396	1.568	2.17256	1.70398
995.84	-1.01654	1.57311	2.17165	1.69326
996.14	-1.02423	1.57562	2.17133	1.68391
996.45	-1.02732	1.58234	2.17191	1.67225
996.76	-1.0321	1.59015	2.17047	1.66064
997.06	-1.03606	1.59519	2.16711	1.65179
997.37	-1.04	1.59842	2.1671	1.64481
997.67	-1.04329	1.6054	2.16392	1.63442
997.98	-1.04884	1.61086	2.16678	1.62653
998.28	-1.05072	1.61967	2.16872	1.61501
998.59	-1.0534	1.62211	2.17489	1.60733
998.9	-1.05705	1.62405	2.17713	1.5977
999.2	-1.05937	1.62883	2.17448	1.58632
999.51	-1.06507	1.63774	2.17715	1.57556
999.81	-1.06783	1.64253	2.17766	1.5658
1000.12	-1.06126	1.64668	2.17208	1.55299
1000.42	-1.06507	1.65434	2.16991	1.54351
1000.73	-1.06727	1.65862	2.17232	1.53122
1001.03	-1.06794	1.67016	2.17594	1.51578
1001.34	-1.06827	1.67707	2.17791	1.50238
1001.64	-1.06438	1.6811	2.17486	1.49085
1001.95	-1.06002	1.68732	2.17496	1.47953
1002.25	-1.06045	1.68982	2.17432	1.47114
1002.56	-1.05667	1.69714	2.17562	1.46087
1002.86	-1.0571	1.70411	2.18101	1.45066
1003.17	-1.0552	1.7092	2.18311	1.43734
1003.47	-1.05134	1.71212	2.18252	1.42937
1003.78	-1.04586	1.71627	2.18593	1.41742
1004.08	-1.04587	1.7187	2.18568	1.40769
1004.39	-1.04279	1.72501	2.18866	1.39842
1004.69	-1.03651	1.73286	2.18655	1.38592
1005	-1.03448	1.73945	2.18681	1.37367
1005.3	-1.03196	1.74693	2.185	1.36244
1005.6	-1.02826	1.75773	2.18492	1.34991
1005.91	-1.03049	1.76533	2.18294	1.34025
1006.21	-1.02992	1.78082	2.17944	1.32961
1006.52	-1.02848	1.79218	2.1811	1.32197
1006.82	-1.02856	1.80387	2.18049	1.31297
1007.13	-1.02792	1.8112	2.18208	1.3035
1007.43	-1.02279	1.82083	2.18222	1.29381
1007.74	-1.02251	1.82799	2.18	1.28669
1008.04	-1.02081	1.84326	2.17651	1.27875
1008.34	-1.02036	1.85409	2.17987	1.27189
1008.65	-1.01805	1.86571	2.18064	1.26345
1008.95	-1.01583	1.87667	2.1785	1.25581
1009.26	-1.00695	1.88676	2.17522	1.24856
1009.56	-1.00393	1.89463	2.17519	1.2397
1009.86	-1.00085	1.90215	2.17656	1.23042
1010.17	-0.99713	1.91464	2.1739	1.21999
1010.47	-0.99193	1.92769	2.17783	1.21134
1010.77	-0.98957	1.93466	2.17982	1.20326
1011.08	-0.9863	1.94671	2.17279	1.19263
1011.38	-0.97869	1.95947	2.17022	1.18247
1011.69	-0.9768	1.96809	2.16979	1.17413
1011.99	-0.97337	1.97778	2.16936	1.16992
1012.29	-0.96983	1.99303	2.16493	1.16216
1012.6	-0.97102	2.00468	2.16784	1.15827
1012.9	-0.96802	2.0165	2.17009	1.15178
1013.2	-0.96787	2.02333	2.17132	1.14547
1013.51	-0.97066	2.03304	2.17373	1.13834
1013.81	-0.9705	2.04704	2.17647	1.13078
1014.11	-0.96973	2.05945	2.174	1.12667
1014.42	-0.97053	2.0668	2.17517	1.12115
1014.72	-0.96728	2.0821	2.17908	1.11654
1015.02	-0.96633	2.09125	2.17911	1.11064
1015.33	-0.97168	2.10355	2.18605	1.10561
1015.63	-0.96971	2.11122	2.1859	1.09938
1015.93	-0.96637	2.12247	2.19608	1.09269
1016.23	-0.96157	2.13487	2.20027	1.08999
1016.54	-0.96383	2.1433	2.19781	1.08453
1016.84	-0.96543	2.15602	2.1974	1.0797
1017.14	-0.96269	2.16592	2.19663	1.0749
1017.45	-0.96024	2.18198	2.19834	1.0734
1017.75	-0.96376	2.19463	2.19755	1.06756
1018.05	-0.9598	2.20463	2.19933	1.06543
1018.35	-0.95728	2.21191	2.19977	1.06035
1018.66	-0.96125	2.22856	2.19584	1.05799
1018.96	-0.95687	2.24021	2.19653	1.05274
1019.26	-0.95236	2.25165	2.18707	1.04888
1019.56	-0.95098	2.26641	2.18748	1.04535
1019.87	-0.95191	2.27849	2.19202	1.04453
1020.17	-0.95335	2.29582	2.19549	1.04479
1020.47	-0.95891	2.31221	2.19722	1.04155
1020.77	-0.95479	2.33081	2.19432	1.04122
1021.08	-0.95508	2.33804	2.19274	1.0381
1021.38	-0.95831	2.35201	2.19415	1.03736
1021.68	-0.95662	2.36815	2.19406	1.03401
1021.98	-0.95736	2.38667	2.20021	1.03068
1022.28	-0.95363	2.40077	2.19468	1.02829
1022.59	-0.95415	2.40643	2.18792	1.02536
1022.89	-0.95671	2.4139	2.19297	1.02171
1023.19	-0.9586	2.42957	2.19254	1.01624
1023.49	-0.95743	2.44788	2.18528	1.01145
1023.79	-0.96109	2.46243	2.18806	1.0087
1024.1	-0.96477	2.48238	2.17713	1.00657
1024.4	-0.96663	2.498	2.17979	1.0027
1024.7	-0.96215	2.5172	2.17962	0.99702
1025	-0.96508	2.53131	2.17587	0.99435
1025.3	-0.96531	2.55718	2.18407	0.99233
1025.6	-0.9673	2.57079	2.18347	0.98551
1025.91	-0.9657	2.58508	2.17942	0.98292
1026.21	-0.96373	2.60347	2.17551	0.97776
1026.51	-0.96541	2.61826	2.17837	0.97614
1026.81	-0.96391	2.6384	2.17976	0.97352
1027.11	-0.9673	2.65437	2.17973	0.97636
1027.41	-0.97375	2.6751	2.1814	0.97417
1027.71	-0.97713	2.69514	2.18255	0.97466
1028.02	-0.97915	2.71572	2.18718	0.97372
1028.32	-0.98547	2.74182	2.18873	0.97206
1028.62	-0.98395	2.76971	2.18231	0.96715
1028.92	-0.98663	2.79896	2.18498	0.96986
1029.22	-0.99443	2.8238	2.18728	0.96905
1029.52	-0.98921	2.85315	2.18474	0.96853
1029.82	-0.98572	2.8863	2.19316	0.96884
1030.12	-0.99199	2.91225	2.18655	0.96653
1030.42	-0.993	2.95272	2.18509	0.96452
1030.73	-0.99803	2.98205	2.19092	0.96793
1031.03	-0.99878	3.00956	2.18811	0.96468
1031.33	-0.99303	3.03218	2.18627	0.97006
1031.63	-0.99172	3.06224	2.1865	0.97437
1031.93	-0.99326	3.09364	2.18096	0.97995
1032.23	-0.99666	3.12408	2.18243	0.98504
1032.53	-0.9984	3.15642	2.17887	0.98633
1032.83	-1.0006	3.18404	2.17768	0.98952
1033.13	-1.00159	3.20708	2.17096	0.99424
1033.43	-0.99843	3.24387	2.16311	0.99524
1033.73	-1.00376	3.27835	2.16721	0.99774
1034.03	-1.00818	3.31092	2.15978	0.99874
1034.33	-1.01006	3.34082	2.15753	1.00244
1034.63	-1.00988	3.37543	2.15634	1.01065
1034.93	-1.00449	3.40851	2.14105	1.01238
1035.23	-1.00321	3.44229	2.13385	1.01916
1035.53	-1.0041	3.48188	2.1188	1.02016
1035.83	-1.0075	3.50948	2.11777	1.02379
1036.13	-1.00067	3.55031	2.12008	1.03184
1036.43	-0.9996	3.58799	2.12586	1.03275
1036.73	-0.99848	3.6149	2.12541	1.03951
1037.03	-0.9973	3.64078	2.11223	1.04281
1037.33	-0.99608	3.67797	2.11186	1.04523
1037.63	-0.99481	3.71742	2.11019	1.05039
1037.93	-0.99348	3.74918	2.10515	1.0577
1038.23	-0.99211	3.78263	2.11985	1.05704
1038.53	-0.99068	3.81517	2.12496	1.06176
1038.83	-0.9892	3.85724	2.11273	1.05943
1039.13	-0.98768	3.88257	2.11339	1.0656
1039.43	-0.9861	3.91203	2.11347	1.0671
1039.73	-0.98447	3.94502	2.11367	1.06592
[truncated: 48 more rows]

## Sheet: Figure 2d
Wavelength	BODIPY	Eu complex	Perylene
380	0.00153	0.00135	0.00295
381	0.00156	0.00144	0.00284
382	0.00152	0.00134	0.00286
383	0.00164	0.00143	0.00311
384	0.00163	0.00133	0.00307
385	0.0018	0.00143	0.00344
386	0.00177	0.0014	0.00314
387	0.00179	0.00153	0.00312
388	0.0017	0.00141	0.00302
389	0.00193	0.00137	0.00284
390	0.0018	0.00133	0.00301
391	0.00176	0.00162	0.00324
392	0.00185	0.00154	0.00316
393	0.00167	0.00143	0.00323
394	0.00181	0.00135	0.00328
395	0.00168	0.00136	0.00325
396	0.00177	0.00147	0.00293
397	0.00185	0.00141	0.00287
398	0.00178	0.00131	0.00307
399	0.0016	0.00125	0.00317
400	0.00173	0.00146	0.00303
401	0.00171	0.00139	0.00311
402	0.00186	0.0014	0.00316
403	0.00177	0.00139	0.00279
404	0.00184	0.00133	0.00269
405	0.00201	0.00143	0.00272
406	0.00208	0.00131	0.00269
407	0.002	0.00141	0.00299
408	0.00208	0.0013	0.00274
409	0.00204	0.00138	0.0027
410	0.00213	0.00133	0.00276
411	0.00184	0.00135	0.00311
412	0.00197	0.00141	0.00274
413	0.00196	0.00132	0.003
414	0.00194	0.0015	0.00288
415	0.00181	0.00131	0.00357
416	0.00176	0.00133	0.00329
417	0.00166	0.0013	0.00341
418	0.00182	0.00136	0.00391
419	0.00177	0.0013	0.00451
420	0.00162	0.00131	0.00457
421	0.00174	0.0014	0.00525
422	0.00171	0.00136	0.00507
423	0.00182	0.00127	0.00638
424	0.00158	0.00134	0.00681
425	0.00161	0.00131	0.00724
426	0.00175	0.00136	0.00793
427	0.00162	0.00134	0.00947
428	0.00184	0.00136	0.01062
429	0.00179	0.00133	0.01292
430	0.00183	0.0014	0.01379
431	0.00173	0.00148	0.01609
432	0.00175	0.00131	0.01901
433	0.00188	0.0013	0.02005
434	0.00165	0.00141	0.02461
435	0.00151	0.00141	0.02965
436	0.00161	0.00151	0.03256
437	0.00162	0.0014	0.0416
438	0.00149	0.0014	0.05096
439	0.00169	0.00134	0.06386
440	0.00173	0.00131	0.0933
441	0.00163	0.00134	0.13709
442	0.00154	0.00131	0.21082
443	0.00157	0.00141	0.30809
444	0.00186	0.00126	0.42094
445	0.00147	0.00139	0.52615
446	0.00143	0.00141	0.6127
447	0.00169	0.00127	0.703
448	0.00161	0.00142	0.75862
449	0.00163	0.00134	0.78677
450	0.00147	0.00134	0.77756
451	0.0015	0.00132	0.77175
452	0.00178	0.00139	0.71849
453	0.00153	0.00135	0.67807
454	0.00154	0.00132	0.63612
455	0.00145	0.00138	0.5941
456	0.00159	0.00128	0.55697
457	0.00173	0.00135	0.53101
458	0.00145	0.00134	0.51163
459	0.00128	0.00126	0.49131
460	0.00143	0.00134	0.49472
461	0.00143	0.00139	0.51948
462	0.00139	0.00141	0.54897
463	0.00134	0.00131	0.59929
464	0.0013	0.00127	0.67982
465	0.00144	0.00138	0.75823
466	0.00133	0.00124	0.83688
467	0.00133	0.0013	0.90905
468	0.00133	0.00128	0.95413
469	0.00134	0.00145	0.98006
470	0.00139	0.00134	0.99451
471	0.00144	0.00137	1
472	0.00135	0.00133	0.99774
473	0.00143	0.0013	0.95478
474	0.00164	0.00135	0.92229
475	0.00157	0.00143	0.88745
476	0.00176	0.0014	0.85104
477	0.00158	0.00138	0.79537
478	0.00149	0.00134	0.74582
479	0.00172	0.00127	0.70014
480	0.00187	0.00133	0.65542
481	0.00188	0.0013	0.61287
482	0.00187	0.00137	0.56833
483	0.0019	0.00134	0.53032
484	0.00216	0.00125	0.49019
485	0.0023	0.00138	0.45326
486	0.00221	0.00136	0.41596
487	0.00259	0.00127	0.38087
488	0.00262	0.00142	0.36275
489	0.00273	0.00153	0.3376
490	0.0027	0.00136	0.31641
491	0.00291	0.00124	0.30746
492	0.00322	0.00136	0.29355
493	0.00359	0.00139	0.28735
494	0.00366	0.0013	0.28348
495	0.00398	0.00131	0.28476
496	0.00445	0.00128	0.2893
497	0.00539	0.00134	0.30119
498	0.0057	0.00133	0.30011
499	0.00655	0.00128	0.31032
500	0.00717	0.00138	0.32248
501	0.0087	0.00139	0.32391
502	0.00947	0.00132	0.32945
503	0.01128	0.00125	0.33537
504	0.01235	0.00128	0.33873
505	0.01529	0.00138	0.32968
506	0.01866	0.0013	0.32852
507	0.02114	0.0014	0.32501
508	0.02609	0.0013	0.31971
509	0.03309	0.00137	0.30727
510	0.0412	0.00143	0.2979
511	0.05325	0.0013	0.28091
512	0.07625	0.0014	0.27091
513	0.10779	0.0013	0.25982
514	0.1605	0.00133	0.24439
515	0.2321	0.0012	0.2314
516	0.32669	0.00144	0.21078
517	0.43274	0.00142	0.20038
518	0.56076	0.00132	0.18699
519	0.67833	0.00146	0.1724
520	0.78013	0.00132	0.16528
521	0.87118	0.00122	0.1497
522	0.93618	0.00141	0.13939
523	0.97466	0.00132	0.12781
524	0.99174	0.00144	0.11697
525	1	0.00143	0.10932
526	0.98465	0.00129	0.10645
527	0.9615	0.00168	0.09711
528	0.92236	0.00152	0.09408
529	0.89203	0.00134	0.08438
530	0.87066	0.00154	0.08031
531	0.82696	0.00165	0.0819
532	0.7838	0.00185	0.07708
533	0.75126	0.00224	0.07624
534	0.72385	0.00236	0.07329
535	0.69872	0.00254	0.07438
536	0.67743	0.00292	0.07328
537	0.6564	0.00256	0.06957
538	0.63783	0.00211	0.0723
539	0.62568	0.00177	0.07052
540	0.60867	0.00148	0.06994
541	0.5973	0.00156	0.06881
542	0.58892	0.00148	0.06715
543	0.57252	0.0016	0.06426
544	0.57345	0.00141	0.06205
545	0.55593	0.00135	0.06354
546	0.54954	0.00141	0.06112
547	0.53861	0.00127	0.06121
548	0.51943	0.00137	0.05723
549	0.51035	0.00154	0.05608
550	0.49546	0.00154	0.05118
551	0.47064	0.00148	0.05006
552	0.46047	0.00157	0.04942
553	0.43623	0.00189	0.04559
554	0.41946	0.00146	0.04449
555	0.40587	0.00179	0.04012
556	0.38483	0.00149	0.03893
557	0.36128	0.00164	0.03692
558	0.33998	0.00173	0.03288
559	0.31224	0.00165	0.03094
560	0.29986	0.00152	0.03181
561	0.2806	0.00161	0.02749
562	0.26587	0.00159	0.02589
563	0.24789	0.00141	0.02395
564	0.23695	0.00143	0.02266
565	0.2228	0.00153	0.02254
566	0.20957	0.0016	0.01933
567	0.1976	0.00167	0.02028
568	0.18487	0.00158	0.01786
569	0.17529	0.00212	0.01743
570	0.16958	0.00208	0.01791
571	0.16055	0.0025	0.01834
572	0.14936	0.00261	0.01533
573	0.13866	0.00309	0.01577
574	0.13286	0.00397	0.01394
575	0.12729	0.00498	0.01396
576	0.12144	0.01209	0.01261
577	0.12122	0.02146	0.01327
578	0.1119	0.00969	0.01292
579	0.11103	0.00571	0.01365
580	0.10801	0.00629	0.01262
581	0.10334	0.00727	0.0124
582	0.09876	0.00715	0.01306
583	0.0928	0.00799	0.01177
584	0.09496	0.01105	0.01195
585	0.08959	0.01512	0.01073
586	0.08457	0.02306	0.01218
587	0.08429	0.03746	0.01183
588	0.08195	0.04575	0.01035
589	0.07959	0.05236	0.01108
590	0.07725	0.05353	0.00968
591	0.07736	0.05933	0.01011
592	0.07291	0.0539	0.01043
593	0.07321	0.04487	0.00949
594	0.06943	0.03723	0.00928
595	0.06677	0.02849	0.00955
596	0.06406	0.01799	0.00976
597	0.06586	0.015	0.00789
598	0.06326	0.01318	0.00765
599	0.05942	0.01146	0.00865
600	0.06031	0.01159	0.00824
601	0.05536	0.0122	0.00746
602	0.05597	0.01473	0.00813
603	0.05313	0.01606	0.00689
604	0.05083	0.02151	0.00641
605	0.04884	0.02601	0.00658
606	0.04754	0.03664	0.00619
607	0.0439	0.05481	0.00672
608	0.04671	0.11644	0.00619
609	0.04152	0.30374	0.00603
610	0.04141	0.59755	0.00531
611	0.03894	0.76935	0.00591
612	0.03716	0.90386	0.00495
613	0.03517	1	0.00577
614	0.03189	0.98263	0.00589
615	0.03133	0.84145	0.00577
616	0.03114	0.69497	0.00529
617	0.03012	0.56746	0.00551
618	0.02686	0.43063	0.00457
619	0.02559	0.32945	0.00511
620	0.02612	0.24118	0.00478
621	0.02539	0.18137	0.00507
622	0.02275	0.12703	0.00417
623	0.02242	0.084	0.00462
624	0.02123	0.05819	0.00369
625	0.02035	0.04252	0.00411
626	0.02016	0.03147	0.00438
627	0.01952	0.02342	0.00453
628	0.01734	0.01941	0.00395
629	0.01755	0.01616	0.00455
630	0.01752	0.01458	0.0035
631	0.01786	0.01513	0.00382
632	0.01679	0.01513	0.0038
633	0.01545	0.01117	0.00327
634	0.016	0.00888	0.00347
635	0.01435	0.0068	0.00434
636	0.01383	0.00749	0.00361
637	0.01378	0.00647	0.00396
638	0.01383	0.00571	0.0038
639	0.01222	0.00605	0.00396
640	0.01304	0.00723	0.00412
641	0.01295	0.00719	0.00386
642	0.01186	0.00643	0.00378
643	0.01098	0.00714	0.00366
644	0.01105	0.00699	0.00309
645	0.0107	0.0089	0.00285
646	0.01099	0.01208	0.00386
647	0.0105	0.02129	0.00317
648	0.0093	0.02703	0.00319
649	0.00977	0.02768	0.00418
650	0.00995	0.02344	0.00405
651	0.00938	0.02502	0.00303
652	0.00879	0.02773	0.00379
653	0.00959	0.02409	0.00322
654	0.00853	0.0184	0.00275
655	0.00807	0.01458	0.00369
656	0.00837	0.00929	0.00371
657	0.00846	0.00745	0.00407
658	0.00822	0.00717	0.00365
659	0.00742	0.00784	0.00424
660	0.00786	0.00586	0.00248
661	0.00551	0.00531	0.00319
662	0.0068	0.00462	0.00351
663	0.00734	0.00434	0.00353
664	0.0081	0.00641	0.00337
665	0.00621	0.00563	0.00321
666	0.00576	0.00471	0.00347
667	0.00645	0.00529	0.00344
668	0.00616	0.00608	0.0032
669	0.00623	0.0079	0.00497
670	0.00582	0.00607	0.00318
671	0.00626	0.00703	0.0036
672	0.00517	0.0071	0.00281
673	0.00533	0.00603	0.00364
674	0.00471	0.00667	0.00436
675	0.00541	0.00776	0.00432
676	0.00602	0.00637	0.00351
677	0.00441	0.00532	0.00411
678	0.006	0.00529	0.00494
679	0.00488	0.00749	0.00424
680	0.00393	0.00822	0.00212
681	0.00417	0.00678	0.00205
682	0.00349	0.01025	0.00167
683	0.00324	0.01194	0.00167
684	0.00335	0.01557	0.00215
685	0.00326	0.01694	0.00248
686	0.00367	0.02218	0.00167
687	0.00302	0.02522	0.0015
688	0.00344	0.02915	0.00209
689	0.00356	0.02955	0.00244
690	0.00342	0.02931	0.00133
691	0.00336	0.03052	0.00167
692	0.00275	0.03573	0.00185
693	0.0031	0.03384	0.0014
694	0.00266	0.03896	0.00231
695	0.00354	0.04183	0.00195
696	0.00344	0.05253	0.00223
697	0.00249	0.06699	0.00158
698	0.00341	0.07739	0.00206
699	0.00293	0.0932	0.00167
700	0.0025	0.07152	0.00167
701	0.00226	0.06051	0.00247
702	0.00222	0.05134	0.00259
703	0.00288	0.04303	0.00136
704	0.00248	0.02473	0.00178
705	0.00328	0.01251	0.00146
706	0.00269	0.01063	0.00221
707	0.00198	0.00755	0.00189
708	0.00211	0.00614	0.00211
709	0.00201	0.00457	0.00201
710	0.00268	0.00306	0.00201
711	0.00186	0.00285	0.00155
712	0.0026	0.00361	0.00202
713	0.0017	0.00426	0.00215
714	0.00202	0.00291	0.00336
715	0.00255	0.00255	0.00216
716	0.00205	0.00374	0.00142
717	0.00233	0.00219	0.0018
718	0.00189	0.00288	0.0018
719	0.00291	0.00154	0.00154
720	0.00184	0.00292	0.00154
721	0.002	0.00267	0.00154
722	0.00251	0.00184	0.00181
723	0.00239	0.0017	0.00222
724	0.00197	0.00273	0.00181
725	0.00147	0.00216	0.00181
726	0.00148	0.00202	0.00124
727	0.00194	0.00142	0.00182
728	0.000955913	0.00127	0.00197
729	0.00166	0.00143	0.00242
730	0.00214	0.00127	0.000909503
731	0.00152	0.00288	0.00244
732	0.00233	0.00274	0.00167
733	0.0012	0.0011	0.00183
734	0.00137	0.000765352	0.00296
735	0.00163	0.00144	0.00085562
736	0.00181	0.00179	0.00151
737	0.00208	0.00249	0.00184
738	0.00192	0.00287	0.00218
739	0.00239	0.00415	0.000981356
740	0.00195	0.00328	0.0015
741	0.00261	0.00293	0.00149
742	0.000677168	0.00314	0.00149
743	0.00171	0.00412	0.00185
744	0.000669344	0.003	0.00149
745	0.00144	0.00303	0.00223
746	0.00174	0.00404	0.00186
747	0.00135	0.00467	0.00263
748	0.00146	0.00431	0.00148
749	0.00208	0.00189	0.000687233
750	0.00158	0.00335	0.00227
751	0.00138	0.00698	0.00127
752	0.00149	0.00341	0.000645144
753	0.000848247	0.00149	0.00209
754	0.00139	0.00149	0.00188
755	0.000404462	0.00416	0.00316
756	0.00207	0.00217	0.0021
757	0.0013	0.00218	0.00102
758	0.0013	0.00242	0.00189
759	0.00142	0.00244	0.00279
760	0.000955913	0.00127	0.00303
761	0.00131	0.00342	0.00213
762	0.00144	0.00151	0.00121
763	0.00193	0.00102	0.0019
764	0.000955913	0.00177	0.00143
765	0.00145	0.00202	0.00143
766	0.000955913	0	0.00143
767	0.000574125	0.000500077	0.000934269
768	0.0016	0.00075155	0.00217
769	0.000955913	0.000484454	0.000668986
770	0.00109	0.00233	0.000911076
771	0.00109	0.00234	0.00141
772	0.00028507	0.00181	0.00193
773	0.00272	0.00154	0.000363782
774	0.000545427	0.00127	0.0022
775	0.000817689	0.00043382	0.00167
776	0.00138	0.000423865	0.00248
777	0.00166	0.00127	0.00222
778	0.000955913	0.00386	0.000566688
779	0.000233604	0.000687181	0.00195
780	0.00183	0.00186	0.00251
781	0.00155	0.000378193	0.000249189
782	0.00155	0.00337	0.0011
783	0.000201212	0.00188	0.00138
784	0.000803196	0.00342	0.00255
785	0.00188	0.00127	0.00137
786	0.000799622	0.000324619	0.00197
787	0.000955913	0.00063323	0.0041
788	0	0.000306314	0.00106
789	0.000794938	0.00224	0.00167
790	0.000630202	0.000941186	0.00072841
791	0.00112	0.00227	0.00104
792	0.000122404	0.00261	0.00167
793	0.000280298	0.00161	0.00297
794	0.00113	0.00196	1.96837e-05
795	0.000262802	0.00162	0
796	0.00113	0.00444	0.000319932
797	0.00166	0.00448	0.00372
798	0.000596923	0.00235	0.000632172
799	0.00132	0.00531	0.00237
800	0.00114	0.00537	0.000957345

## Sheet: Figure 2e
Wavelength	With CU: exposed to light for the first time	With CU: exposed to light for 1 min	Without CU
298.447	32	40	-17.1943
299.219	11	22	-21.3097
299.991	16	15	-14.0268
300.763	16	26	12.4739
301.535	17	24	-61.7886
302.307	11	18	-25.8469
303.079	23	19	80.9348
303.85	25	26	26.7788
304.622	32	31	-69.1681
305.394	31	31	-11.885
306.165	15	17	-15.7319
306.937	12	22	-13.0102
307.709	9	15	-56.7763
308.48	35	42	-58.8513
309.251	4	9	41.8691
310.023	3	6	-45.2894
310.794	36	36	18.7142
311.565	21	30	40.8426
312.336	8	12	4.91194
313.108	39	42	31.689
313.879	13	18	2.42154
314.65	9	10	-30.0877
315.421	34	34	37.1009
316.191	3	9	-13.0956
316.962	21	26	-42.6456
317.733	8	12	-58.8967
318.504	3	10	9.36512
319.274	7	8	-83.6958
320.045	16	20	-61.1623
320.815	28	30	29.7639
321.586	14	13	4.54266
322.356	3	-3	-14.6514
323.127	35	36	5.59786
323.897	12	10	-14.4688
324.667	8	10	16.6161
325.437	32	41	-4.41257
326.207	19	21	19.7792
326.977	20	24	-42.6908
327.747	16	15	-17.4392
328.517	27	31	-21.694
329.287	11	10	46.4044
330.057	37	39	11.8086
330.827	19	24	14.9436
331.596	21	26	16.9788
332.366	28	33	-13.7126
333.135	19	30	-4.1947
333.905	15	25	1.04235
334.674	30	27	34.2006
335.444	8	0	29.8949
336.213	9	14	-13.3311
336.982	17	22	-65.2814
337.751	17	16	-28.4172
338.52	26	26	-4.03868
339.29	24	29	-5.02025
340.059	4	9	8.991
340.827	19	21	-0.99387
341.596	2	5	-19.782
342.365	16	19	-4.92145
343.134	-2	5	-40.1855
343.903	19	20	-39.0143
344.671	14	16	-25.2433
345.44	4	6	-28.9765
346.208	0	3	-7.68758
346.977	14	20	0
347.745	2	6	0.9504
348.513	21	21	-4.72516
349.281	-2	-1	15.9757
350.05	27	31	-14.0155
350.818	1	15	-34.389
351.586	12	14	-36.0721
352.354	5	9	26.7134
353.122	19	18	4.59218
353.89	15	19	-22.0106
354.657	2	3	-2.75158
355.425	5	13	32.154
356.193	21	18	0.92133
356.96	20	21	-60.1101
357.728	0	1	-36.2119
358.495	10	16	16.7713
359.263	13	17	39.2289
360.03	3	5	29.9248
360.797	24	19	11.2236
361.565	-2	-1	11.2124
362.332	13	13	-43.8287
363.099	-4	-4	16.7427
363.866	-16	-7	33.3909
364.633	9	12	-36.0367
365.4	7	10	53.3456
366.166	13	19	61.3104
366.933	20	24	-4.54826
367.7	15	23	9.03149
368.466	-2	10	-65.4324
369.233	7	15	24.9058
369.999	-10	-9	3.52828
370.766	-3	7	5.24651
371.532	10	15	-13.0037
372.299	12	19	-0.85898
373.065	12	15	-13.607
373.831	22	22	29.4636
374.597	3	1	1.66571
375.363	6	7	-9.05716
376.129	-3	0	-23.6017
376.895	16	21	41.8265
377.661	2	2	10.3293
378.426	-5	4	-27.4661
379.192	3	2	-14.7271
379.958	16	12	-6.89273
380.723	8	9	-3.78287
381.489	1	-2	-21.6871
382.254	17	24	-27.3712
383.019	11	12	-3.66065
383.785	29	35	17.3878
384.55	27	27	-2.15213
385.315	6	4	33.3869
386.08	9	11	-11.2541
386.845	10	13	20.1911
387.61	2	7	-26.8833
388.375	-15	-16	-13.6495
389.14	-7	-6	13.5152
389.905	4	6	-26.7656
390.669	4	4	5.96846
391.434	16	25	-15.7768
392.198	4	4	-16.2884
392.963	5	1	-39.3727
393.727	-2	2	1.27687
394.491	1	2	-18.9077
395.256	-7	-1	9.94478
396.02	16	15	-19.6149
396.784	6	6	15.1321
397.548	5	9	-19.1849
398.312	4	5	14.8916
399.076	11	10	-1.77942
399.84	3	0	-11.8238
400.603	30	30	24.732
401.367	0	2	0.58612
402.131	-8	-3	6.40946
402.894	15	13	10.4101
403.658	1	3	1.72024
404.421	6	11	6.24728
405.184	10	4	8.44285
405.948	-3	-3	-14.5103
406.711	-3	3	7.75331
407.474	10	5	16.5033
408.237	12	12	-14.2221
409	6	10	-40.7766
409.763	14	16	14.0462
410.526	-4	1	-28.4456
411.289	8	12	-6.92992
412.051	-6	-6	-22.2393
412.814	8	12	-5.26445
413.576	13	20	2.09628
414.339	19	21	-9.39865
415.101	17	21	20.821
415.864	6	11	6.74419
416.626	-28	-24	-1.03266
417.388	17	23	5.12878
418.15	4	7	-25.4382
418.912	-2	1	-20.1668
419.674	1	8	7.49512
420.436	-2	0	15.8714
421.198	-3	-2	9.37015
421.96	-9	-8	1.96298
422.721	4	7	-9.27937
423.483	-5	-5	-18.9434
424.244	-7	-2	-8.68624
425.006	8	13	-16.2836
425.767	8	10	-8.55207
426.529	0	6	1.8859
427.29	-6	-4	-10.7664
428.051	-11	-7	-29.2825
428.812	-4	0	6.92385
429.573	-10	-4	-16.964
430.334	12	12	-11.8377
431.095	15	13	-8.58775
431.856	-4	-3	-0.89729
432.616	-10	-2	-13.8066
433.377	2	6	5.30563
434.138	10	12	-18.8664
434.898	7	13	-0.87035
435.658	-1	-3	-17.678
436.419	0	4	-5.122
437.179	0	0	-25.3344
437.939	7	7	-15.4608
438.699	2	9	7.03604
439.459	-11	-3	-19.3005
440.219	5	7	-17.1363
440.979	14	9	3.24569
441.739	3	0	-6.85897
442.499	-1	5	6.01802
443.258	13	14	-6.78081
444.018	22	20	13.0858
444.778	2	3	0
445.537	-2	4	-8.23645
446.296	-3	-5	-8.58678
447.056	-5	-2	8.15858
447.815	-9	-1	1.93367
448.574	-6	-3	1.92527
449.333	-9	-2	18.7915
450.092	-14	-4	1.91006
450.851	-28	-22	-6.08718
451.61	13	19	-9.85197
452.368	-6	-1	-13.9617
453.127	11	18	-6.38627
453.886	21	18	-9.34785
454.644	-17	-15	-1.11669
455.403	9	12	1.11147
456.161	4	4	-10.3245
456.919	6	1	5.87202
457.677	-13	-12	-1.46082
458.436	-7	0	-11.6264
459.194	-1	3	-6.8663
459.952	14	17	-11.1419
460.709	-8	-6	6.7906
461.467	13	17	10.3068
462.225	-13	-5	6.36152
462.983	-12	-11	-30.5782
463.74	2	9	8.03967
464.498	-12	-8	18.4243
465.255	5	13	-3.45717
466.012	6	8	4.12637
466.77	-8	-6	-13.6819
467.527	-3	7	-3.06235
468.284	-31	-30	4.40141
469.041	13	22	-17.1869
469.798	11	19	-3.69058
470.555	-6	-10	-6.34752
471.312	-6	0	-2.66212
472.068	-2	4	13.2606
472.825	-9	-3	-5.28418
473.581	-12	-3	1.64537
474.338	14	13	-9.50988
475.094	9	10	11.1125
475.851	-4	-1	-15.9634
476.607	0	6	-4.22223
477.363	1	5	-21.3705
478.119	2	1	-12.2669
478.875	16	13	2.57444
479.631	10	13	12.1892
480.387	-1	4	-4.79587
481.142	-14	-11	-22.3061
481.898	6	8	5.0819
482.654	0	4	-3.79904
483.409	-6	-3	16.7246
484.165	9	10	-7.54872
484.92	4	4	-7.52434
485.675	-14	-7	-14.3724
486.43	0	4	-14.3196
487.185	-5	-2	-0.62016
487.94	0	2	3.0875
488.695	-15	-17	6.75961
489.45	-1	3	-7.64147
490.205	10	7	-2.73609
490.96	9	5	-7.86045
491.714	6	5	-10.2224
492.469	-2	2	-11.9698
493.223	0	0	16.3749
493.977	-1	9	-8.59551
494.732	-8	1	3.54206
495.486	0	1	-10.2907
496.24	-7	1	3.5142
496.994	21	25	-18.3767
497.748	-30	-25	-4.06759
498.502	-1	2	8.68191
499.256	-1	-1	-3.45926
500.009	23	26	10.9129
500.763	0	3	-5.43727
501.516	8	11	-3.13741
502.27	1	2	6.2553
503.023	-6	-3	-5.66916
503.776	3	2	-3.95686
504.53	9	11	-16.0646
505.283	3	7	-9.55652
506.036	3	6	-8.12911
506.789	-16	-10	-1.39819
507.541	7	8	-8.09071
508.294	-5	0	16.1434
509.047	-8	-3	4.72073
509.799	-3	-1	2.77051
510.552	-20	-18	-11.056
511.304	-13	-13	-2.48167
512.057	-1	4	3.02588
512.809	21	17	3.01881
513.561	-12	-10	-13.416
514.313	-4	0	13.9314
515.065	25	22	-11.7189
515.817	10	9	-1.90372
516.569	3	3	-1.35696
517.321	-5	-7	2.43773
518.072	21	19	8.65014
518.824	1	-4	-8.90165
519.575	9	5	-6.72767
520.327	-4	3	4.83145
521.078	-3	3	0.53536
521.829	-4	3	-0.26692
522.58	10	14	-11.1788
523.331	13	17	-16.724
524.082	31	28	11.9172
524.833	-14	-11	6.6053
525.584	2	0	-2.89989
526.335	3	13	-9.73285
527.085	12	13	4.46204
527.836	3	6	6.546
528.586	0	7	1.82839
529.336	4	-1	10.6869
530.087	11	13	10.6571
530.837	9	4	4.92668
531.587	-5	-8	0.51741
532.337	6	-3	0
533.087	32	20	7.98368
533.837	25	13	-3.59722
534.586	42	7	2.56358
535.336	58	23	4.86005
536.086	55	28	-1.02108
536.835	77	33	19.6169
537.584	58	12	0
538.334	107	54	-7.61439
539.083	90	39	0.75991
539.832	61	28	-5.30905
540.581	67	34	-5.55078
541.33	46	19	0.25181
542.079	37	17	-0.50259
542.828	38	21	-2.75865
543.576	13	-2	6.256
544.325	33	20	-7.24066
545.073	-1	-5	13.2029
545.822	18	17	-3.23118
546.57	18	12	7.19246
547.318	30	29	-3.21764
548.066	2	6	1.72956
548.814	6	-1	5.18076
549.562	2	-2	8.86878
550.31	22	21	5.65915
551.058	18	7	-7.61778
551.806	25	21	-13.0047
552.553	1	-10	-1.71497
553.301	18	9	-4.64784
554.048	23	11	6.59456
554.795	38	18	-6.82917
555.543	18	2	5.361
556.29	28	16	-12.1665
557.037	25	10	8.02141
557.784	30	14	-0.24284
558.53	28	16	0
559.277	28	16	7.27257
560.024	43	27	9.4467
560.77	21	10	-5.32512
561.517	42	30	-3.87021
562.263	-3	-19	-0.48345
563.01	47	31	3.38171
563.756	27	14	5.79278
564.502	11	14	-5.78782
565.248	19	7	5.30048
565.994	30	20	4.81374
566.74	23	12	-10.5783
567.486	27	9	-4.56224
568.231	-1	-7	-10.3124
568.977	17	10	-4.07196
569.722	26	9	0
570.468	33	16	0.71701
571.213	24	15	0
571.958	32	16	4.05596
572.703	36	19	-0.95366
573.448	52	29	-8.33875
574.193	62	31	0.71423
574.938	66	34	5.9478
575.683	97	45	2.61516
576.427	96	32	-12.1152
577.172	135	56	-1.89902
577.916	228	90	7.82753
578.661	275	113	-10.4278
579.405	352	129	8.05093
580.149	419	135	-4.49561
580.893	487	162	-11.5842
581.637	482	167	5.66974
582.381	421	179	0.23613
583.125	337	126	-4.24748
583.868	329	141	6.60363
584.612	305	115	-1.88597
585.355	329	115	0.47128
586.099	403	148	0
586.842	487	170	-9.89016
587.585	649	247	8.47566
588.328	813	313	-1.17699
589.071	1081	398	-0.70617
589.814	1396	517	0.94154
590.557	1747	615	0.70619
591.3	2084	736	-8.71013
592.043	2321	818	6.5924
592.785	2529	857	7.53507
593.527	2607	903	4.9451
594.27	2597	914	-3.29687
595.012	2437	865	-4.70976
595.754	2224	788	-3.06115
596.496	1990	718	-3.06116
597.238	1614	597	-7.30069
597.98	1305	457	-18.1351
598.722	1021	373	8.00775
599.464	838	300	-0.47104
600.205	626	204	-7.06497
600.947	538	183	-12.7164
601.688	461	170	9.8905
602.429	429	146	16.7223
603.17	408	163	-11.3087
603.911	436	155	4.00692
604.652	471	175	-9.19624
605.393	556	212	-10.1443
606.134	666	263	-2.83235
606.875	917	357	6.37535
607.615	1294	486	-3.77925
608.356	2033	753	-4.01686
609.096	3298	1311	13.235
609.837	5370	2034	5.20036
610.577	8406	3161	1.89191
611.317	12400	4569	-4.49272
612.057	17844	6463	4.49295
612.797	23863	8610	1.4189
613.537	29870	10421	-15.609
614.276	35100	12272	12.0623
615.016	38562	13512	3.54762
615.755	40564	14230	5.20318
616.495	41215	14295	2.6015
617.234	39584	13680	-0.70938
617.973	36244	12656	2.83692
618.712	32267	11227	0.47271
619.451	27781	9663	-2.83529
620.19	23425	8159	1.65315
620.929	19562	6734	-3.06836
621.668	15878	5629	-12.2638
622.407	12901	4533	-2.12053
623.145	10285	3539	4.7067
623.883	8057	2834	-3.52533
624.622	6308	2212	-5.63254
625.36	4778	1651	-5.39033
626.098	3599	1307	-2.57442
626.836	2697	954	1.86979
627.574	2039	746	-11.9042
628.312	1615	576	-4.6621
629.049	1264	466	7.21615
629.787	1030	376	4.4164
630.525	868	313	7.89157
631.262	754	253	-1.62246
631.999	671	241	0.69437
632.736	602	215	1.15575
633.474	580	212	-4.1553
634.211	580	206	14.9872
634.947	538	187	3.91524
635.684	468	169	0.69024
636.421	427	150	-10.3441
637.158	353	131	-7.34966
637.894	302	122	5.27822
638.63	265	84	-3.2104
639.367	250	90	2.06206
640.103	232	88	2.28954
640.839	222	64	0
641.575	178	47	4.34473
642.311	185	57	-1.37138
643.046	214	80	-3.88436
643.782	215	85	-4.79739
644.518	231	82	-2.2844
645.253	198	67	7.31136
645.989	243	83	5.94217
646.724	293	102	-0.68588
647.459	341	122	12.5803
648.194	430	139	-3.66176
648.929	538	216	-8.70249
649.664	658	237	-4.3549
650.398	796	310	0.22943
651.133	920	338	5.51232
651.868	987	344	-7.35802
652.602	1041	380	-3.22273
653.336	1075	388	-11.9827
654.071	1000	330	-6.22795
654.805	1020	353	1.1545
655.539	997	334	-4.16079
656.273	952	324	1.15719
657.006	843	293	-5.79347
657.74	743	248	3.71299
658.474	610	220	3.25308
659.207	521	183	-11.3986
659.94	420	148	-12.1075
660.674	350	121	6.29178
661.407	316	117	2.56523
662.14	256	76	2.10032
662.873	240	90	0.23358
663.606	233	78	4.91026
664.338	198	73	-4.68162
665.071	202	69	-9.3746
665.804	187	78	6.80528
666.536	164	72	6.34365
667.268	179	62	-9.17549
668	183	60	-9.65964
668.733	174	57	-5.42657
669.465	204	83	0.70889
670.196	203	90	7.57386
670.928	178	75	-7.82344
671.66	190	67	4.27419
672.391	218	96	-0.47571
673.123	219	76	14.7721
673.854	220	90	5.25103
674.585	251	96	-1.91268
675.317	267	93	1.67691
676.048	278	105	9.12676
676.779	260	88	9.8491
677.509	256	87	-8.17863
678.24	259	94	12.5295
678.971	260	100	-1.68955
679.701	224	58	8.68493
680.431	233	96	-0.96528
681.162	233	89	-22.9165
681.892	214	65	-7.2309
682.622	216	66	-2.17033
683.352	250	106	-6.504
684.082	258	82	-6.26899
684.811	297	112	-0.96641
685.541	332	103	9.2055
686.271	388	141	-12.1422
687	432	161	-5.84297
687.729	526	185	-0.24389
688.458	582	216	0.48898
689.188	656	212	-3.18608
689.916	780	263	-1.9656
690.645	858	297	-3.6898
691.374	960	324	-12.0664
692.103	959	367	-6.65639
692.831	1057	364	-0.987
693.56	1063	358	8.62914
694.288	1132	371	2.22284
695.016	1166	407	-2.22367
695.744	1254	414	-14.3604
696.472	1360	487	13.8765
697.2	1510	554	-10.1882
697.928	1651	617	-5.48002
698.655	1925	676	-14.704
699.383	2104	729	-14.7262
700.11	2327	794	-8.23977
700.838	2549	907	14.5012
701.565	2719	933	2.75173
702.292	2692	955	0.50022
703.019	2594	915	2.50095
703.746	2345	821	-6.49893
704.473	2017	680	-7.26047
705.199	1704	597	1.25105
705.926	1393	493	-4.75205
706.652	1033	349	3.4999
707.378	775	264	2.50129
708.105	542	187	3.25055
708.831	384	126	14.2591
709.557	249	75	8.75004
710.283	179	64	-9.48757
711.008	165	70	-0.74847
711.734	115	49	7.4832
712.459	113	42	-9.24216
713.185	83	34	4.49563
713.91	80	28	-2.7481
714.635	60	29	5.75658
715.36	69	24	12.522
716.085	62	35	-6.52499
716.81	35	11	3.0193
717.535	25	0	-7.82967
718.259	45	22	-6.58336
718.984	32	5	-1.7799
719.708	50	29	7.14932
720.433	38	15	1.02642
721.157	27	7	-6.6872
721.881	12	-1	-4.37879
722.605	35	16	-14.7122
723.329	29	3	-1.55263
724.052	31	10	-3.11518
724.776	24	13	-11.4237
725.499	24	14	1.8203
726.223	16	8	-5.20516
726.946	18	15	-4.16701
727.669	7	-4	-9.11599
728.392	23	8	3.12382
729.115	23	15	7.55409
729.838	20	9	-10.412
730.56	18	8	-5.20764
731.283	13	6	-9.12125
732.005	17	8	7.8198
732.728	20	10	2.34385
733.45	-8	-10	-7.03245
734.172	12	4	-3.12796
734.894	11	4	5.20996
735.616	6	1	-4.43474
736.338	21	9	1.30673
737.059	24	11	3.1377
737.781	29	13	-2.35383
738.502	37	22	-1.30917
739.223	22	8	6.03065
739.945	39	23	-16.0158
740.666	37	12	-6.06009
741.387	16	-6	-12.3946
742.107	55	23	-11.3655
742.828	61	34	-7.68059
743.549	64	35	14.8652
744.269	73	28	-2.92488
744.989	72	36	2.13255
745.71	77	12	-13.6301
746.43	81	24	0
747.15	102	42	-6.72133
747.87	84	43	3.23316
748.589	53	7	-2.97485
749.309	68	27	-10.8318
750.029	86	40	1.35809
750.748	62	19	-7.89914
751.467	75	26	10.6342
752.186	84	44	-8.48024
752.905	33	-8	-3.02232
753.624	84	45	7.98271
754.343	71	36	-3.86289
755.062	55	15	-6.63653
755.78	75	46	1.11074
756.499	45	25	3.89991
757.217	58	23	-16.74
757.935	18	-16	-0.55941
758.654	37	24	0.8415
759.372	28	5	9.86079
760.089	47	20	-2.2577
760.807	24	7	1.70048
761.525	24	3	9.36474
762.242	38	23	-12.2301
762.96	31	14	0.85597
763.677	24	11	-2.57329
764.394	24	18	4.01598
765.111	29	18	-7.76455
765.828	5	-4	0.57627
766.545	17	7	-3.75787
767.261	17	3	14.7723
767.978	-8	-6	0
768.694	30	27	-3.20637
769.411	-29	-27	-6.42721
770.127	19	14	2.93128
770.843	1	-3	1.17589
771.559	33	27	-18.5927
772.275	-13	-14	3.25143
772.99	-4	-12	0.88795
773.706	26	18	-1.18803
774.421	-3	-5	-7.14554
775.137	12	0	-14.9464
775.852	3	-2	5.39962
776.567	-5	-5	3.91008
777.282	-14	-21	-1.81048
777.997	-1	-3	-0.30251
778.712	4	3	-3.03148
779.426	12	11	5.47765
780.141	9	2	3.97586
780.855	-2	-10	1.53541
781.569	9	1	-10.1793
782.283	0	-4	-2.16271
782.997	15	15	-2.17176
783.711	11	1	-2.18173
784.425	10	4	6.57077
785.138	14	13	-6.90939
785.852	-11	-9	-2.52147
786.565	9	5	10.4337
787.279	29	24	0.63526
787.992	6	-1	-7.9758
788.705	7	6	5.76488
789.418	5	-1	-4.49814
790.13	13	10	4.5157
790.843	20	26	-11.9699
791.555	19	6	-17.19
792.268	15	15	-19.8767
792.98	5	-3	-0.32759
793.692	19	10	-17.4357
794.404	11	7	-0.65957
795.116	15	10	-9.24764
795.828	19	11	-0.33035
796.54	13	9	-31.1494
797.251	40	26	-8.63712
797.962	1	-11	11.0137
798.674	27	12	-3.67711
799.385	18	-1	9.06676
800.096	47	20	1.68361
800.807	41	12	14.8507
801.518	68	35	-13.5325
802.228	59	21	7.81496
802.939	49	11	-7.50083
803.649	77	30	1.36822
804.359	98	40	-7.52928
805.069	77	14	3.08613
805.779	131	53	-5.16318
806.489	125	41	6.21675
807.199	135	47	11.7451
807.909	140	45	2.76078
808.618	157	62	4.48136
809.328	163	49	-15.8471
810.037	171	77	1.72972
810.746	164	65	2.42451
811.455	159	60	9.71916
812.164	150	56	-6.25522
812.873	135	41	8.69127
813.581	144	55	-12.5064
814.29	125	43	-3.12543
814.998	149	60	6.61078
815.706	128	46	7.32549
816.414	135	50	-15.3792
817.122	114	32	-5.60205
817.83	98	37	6.29716
818.538	118	51	-0.69981
819.246	91	26	4.20838
819.953	88	34	3.8699
820.66	102	43	2.11427
821.368	83	30	0
822.075	80	34	-0.35227
822.782	87	32	-8.45974
823.489	91	36	8.83837
824.195	78	25	-13.8156
824.902	78	25	-1.41931
825.608	81	36	-7.09784
826.315	69	25	4.98842
827.021	58	22	-12.4923
827.727	69	34	13.2088
828.433	51	19	-8.59296
829.139	48	14	4.67838
829.844	63	27	-4.33328
830.55	53	28	-10.1262
831.255	57	23	-22.0591
831.961	16	-18	0.36124
832.666	33	5	15.9091
833.371	43	17	1.81146
834.076	11	-9	9.82276
834.78	25	8	-9.48753
835.485	45	30	0.73243
836.189	26	7	13.1963
836.894	17	9	0.3672
837.598	23	12	12.1271
838.302	23	9	8.83092
839.006	35	20	-5.54151
839.71	44	32	0
840.414	0	-7	-19.7061
841.117	13	8	4.83938
841.821	35	22	-2.98218
842.524	-8	-5	22.4227
843.227	15	8	0.74984
843.93	-9	-12	-12.0119
844.633	12	11	2.26
845.336	12	10	4.1537
846.039	-4	-11	-16.2557
846.741	10	0	1.1352
847.444	-3	-7	-2.27068
848.146	10	14	-1.89402
848.848	12	7	-12.9121
849.55	8	5	-22.4544
850.252	3	1	-7.64592
850.954	8	7	-11.1203
851.655	4	2	-13.4502
852.357	-12	-20	14.2468
853.058	-3	-9	-6.16478
853.759	-8	-12	21.5822
854.461	0	1	-3.87155
855.162	-17	-10	5.06097
855.862	1	-7	11.739
856.563	-5	-6	-0.3927
857.264	3	-3	6.69305
857.964	-5	-6	-4.33324
858.664	13	16	21.3224
859.364	-11	-8	-8.70434
860.064	-1	-1	-8.32845
860.764	-4	-3	-9.93867
861.464	7	1	11.9756
862.164	-1	-1	6.81719
862.863	-4	-2	-23.766
863.563	12	10	-6.46523
864.262	0	-1	20.7328
864.961	-6	-8	-10.6293
865.66	-15	-13	6.58182
866.359	-7	-8	0
867.057	2	-2	1.66206
867.756	-17	-11	-9.17913
868.454	0	-5	-11.7501
869.152	-10	-12	-16.8891
869.851	11	17	8.94463
870.549	-9	-8	0
871.246	6	7	18.1972
871.944	-9	-7	-8.28248
872.642	11	11	6.5774
873.339	5	9	-14.1094
874.037	-13	-12	4.43866
874.734	1	4	4.02673
875.431	6	-1	22.5857
876.128	1	-1	-16.8777
876.824	0	-6	-16.5495
877.521	-5	1	-18.0376
878.218	-4	-4	0
878.914	3	4	2.33471
879.61	13	19	24.8508
880.306	-16	-9	-1.88449
881.002	-3	-1	-0.94669
881.698	1	5	21.4133
882.394	6	3	1.43274
883.089	8	7	-5.74937
883.785	1	8	-2.39856
884.48	-12	-7	15.3782
885.175	-2	4	-18.3438
885.87	-16	-10	-14.0278
886.565	-1	-7	-29.1889
887.26	2	5	0.48897
887.954	-8	2	17.2301
888.649	7	10	21.7569
889.343	-7	-5	-0.99283
890.037	14	12	-11.9354
890.731	4	6	-5.48056
891.425	-1	7	-12.5002
892.119	13	15	34.6724
892.813	-10	-11	2.02264
893.506	1	11	5.60504
894.199	-12	-12	-20.5751
894.893	1	3	-10.8579
895.586	-6	-3	-3.11137
896.279	-26	-18	-0.52018
896.971	9	8	-31.2536
897.664	5	3	4.17773
898.357	-23	-15	-2.10035
899.049	2	10	5.28501
899.741	16	17	-3.72847
900.433	10	7	-19.3462
901.125	6	5	-8.66093
901.817	-11	-12	-20.1024
902.509	-6	3	7.07875
903.2	-3	4	24.5794
903.892	2	-3	-17.5703
904.583	14	18	6.06334
905.274	4	6	-19.4244
905.965	0	7	-3.35192
906.656	0	8	-6.75648
907.347	-7	2	-8.49497
908.037	5	12	10.827
908.728	-7	3	3.42926
909.418	1	1	1.14472
910.108	2	8	-30.4647
910.798	-6	-5	-2.30854
911.488	4	9	9.28325
912.177	-3	4	2.92421
912.867	9	12	-6.47828
913.556	8	12	-11.8607
914.246	-10	-11	8.36107
914.935	-3	10	4.79777
915.624	-7	-3	3.60673
916.313	-5	-1	-9.06057
917.001	8	9	-9.1041
917.69	-15	-7	9.1715
918.378	2	-3	-1.2345
919.067	-7	-6	-21.2285
919.755	12	19	23.346
920.443	-4	0	5.08891
921.131	-8	-8	-6.4071
921.818	22	25	-10.9647
922.506	-2	11	-23.3224
923.193	-11	-7	28.0691
923.881	-3	0	-3.28763
924.568	-4	-3	1.99571
925.255	16	8	-28.2848
925.942	-12	-8	0
926.628	3	5	20.7295
927.315	-3	5	-21.6662
928.001	-1	-1	-20.498
928.688	-1	3	-34.2287
929.374	1	2	-28.8243
930.06	9	7	22.6423
930.746	-3	-4	-4.45466
931.431	-2	0	7.55557
932.117	21	18	24.7183
932.802	-5	-7	-47.5525
933.488	2	6	-13.8795
934.173	7	13	-11.0056
934.858	-2	6	14.1023
935.543	1	0	20.2845
936.227	-2	-3	-15.5116
936.912	6	6	23.5158
937.596	12	16	-36.7685
938.281	5	4	4.57532
938.965	-9	-8	0
939.649	-9	-7	-2.55479
940.333	1	5	-56.1301
941.016	13	20	-60.9881
941.7	-12	-6	7.12929
942.383	-13	-12	-24.7402
943.066	-5	1	19.2161
943.75	-6	-4	-13.4227
944.432	2	5	-18.0012
945.115	9	7	-20.9126
945.798	7	9	-8.90215
946.48	-12	-3	14.6268
947.163	-8	4	10.0783
947.845	4	8	-19.7499
948.527	1	6	-66.2725
949.209	10	11	2.70121
949.891	1	2	26.4481
950.572	8	8	-18.1313
951.254	20	25	-11.4309
951.935	16	15	-58.7958
952.616	-17	-11	-23.4321
953.298	1	3	-26.6505
953.978	-12	-9	-7.14726
954.659	0	10	-62.0125
955.34	-6	-8	-52.9097
956.02	8	17	21.5529
956.701	12	19	-40.2751
957.381	-24	-21	-23.2589
958.061	-8	2	-3.2883
958.741	2	6	16.3227
959.42	7	10	0
960.1	2	2	7.51097
960.779	3	5	-6.38723
961.459	6	6	0
962.138	6	13	-9.46495
962.817	3	14	53.3524
963.495	6	5	-5.21258
964.174	-2	-3	10.4004
964.853	-9	-6	-3.11112
965.531	-14	-6	14.5049
966.209	-9	-7	1.03376
966.887	-11	1	-10.3233
967.565	-3	0	-55.7925
968.243	-14	-9	-9.30405
968.921	-13	-6	23.8081
969.598	0	-2	7.24198
970.275	4	3	-10.3618
970.953	-17	-8	-30.0528
971.63	-12	-10	32.1981
972.307	0	-2	56.1932
972.983	-10	-7	-31.342
973.66	-10	-9	39.8617
974.336	-1	-2	-51.6215
975.013	-8	0	-27.4409
975.689	-1	2	-14.8265
976.365	11	12	-101.982
977.04	3	4	-12.8232
977.716	2	4	17.1637
978.392	11	14	-39.9703
979.067	-1	7	-43.482
979.742	10	10	31.6653
980.417	4	8	10.969
981.092	-8	-8	-13.2429
981.767	3	7	-3.32403
982.442	-6	-6	-46.8145
983.116	-4	5	24.6722
983.79	-11	-6	-9.05222
984.465	1	11	-28.492
985.139	2	5	22.9694
985.812	-5	-2	-39.2013
986.486	-25	-15	16.1862
987.16	-12	-11	73.4261
987.833	-7	-4	-73.6719
988.506	14	7	40.1476
989.179	19	22	14.2679
989.852	-14	-7	-81.5011
990.525	2	3	-45.9535
991.198	-11	-17	-46.3326
991.87	-6	1	-40.5145
992.543	-3	3	17.3173
993.215	5	13	-2.48837
993.887	-7	0	23.8139
994.559	-5	0	-22.7909
995.23	8	10	1.27923
995.902	-1	4	-29.7004
996.573	0	6	68.956
997.245	-17	-8	-35.5301
997.916	2	4	-34.4441
998.587	-8	-9	-18.6862
999.257	-1	5	16.1818
999.928	3	8	51.62
1000.6	-13	-10	-52.1651
1001.27	-4	-7	19.4147
1001.94	-5	-8	-70.0432
1002.61	-10	-1	59.4727
1003.28	2	9	25.7387
1003.95	5	8	41.9804
1004.62	-10	-10	18.9784
1005.29	3	2	42.8038
1005.96	6	2	-35.7
1006.63	-6	5	-36.0668
1007.29	-7	-4	-12.1428
1007.96	-6	7	7.67845
1008.63	-13	-9	-51.1717
1009.3	-12	-7	-43.8757
1009.97	-3	-2	-36.4818
1010.64	6	16	-62.4519
1011.31	-16	-13	4.84899
1011.97	-22	-23	1.6346
1012.64	12	11	-19.8656
1013.31	3	5	-16.7306
1013.98	4	4	25.4443
1014.64	-22	-25	44.6435
1015.31	2	9	-47.1153
1015.98	-7	0	7.0581
1016.64	5	9	3.57195
1017.31	-9	-1	41.5679
1017.98	0	6	-38.4452
1018.64	-5	2	-61.1062
1019.31	-17	-15	-16.8984
1019.97	12	13	-83.8269
1020.64	3	1	58.0104
1021.31	4	10	-45.1544
1021.97	-8	-8	37.8423
1022.64	19	22	-72.5946
1023.3	10	8	30.5824
1023.97	-13	-7	-16.5497
1024.63	7	6	33.5298
1025.3	6	10	-89.2176
1025.96	-19	-10	41.1427
1026.63	-4	3	-64.1821
1027.29	12	7	-22.5032
1027.95	7	9	36.5738
1028.62	-11	-12	37.0881
1029.28	3	10	-129.07
1029.95	-3	-7	-71.649
1030.61	0	2	-2.43313
1031.27	-14	2	133.919
1031.94	-8	-3	-22.7834
1032.6	-6	4	23.231
1033.26	-3	-4	13.1327
1033.92	-13	-8	40.1136
1034.59	-10	-4	103.453
1035.25	-6	-3	-50.0505
1035.91	4	2	122.335
1036.57	5	5	40.7941
1037.23	3	10	-11.904
1037.9	-16	-12	63.7169
1038.56	-12	-6	-114.745
1039.22	-10	-15	162.62
1039.88	-15	-15	-49.0583
1040.54	12	12	-83.544

## Sheet: Figure 2f
Light dose	Afterglow intensity	Reflectance
0	16299.4	47
3	14021.8	47
6	11445.8	47
9	9724.17	47
12	8548.83	47
15	7117.75	47
18	6405.08	47
21	5316.92	46
24	4932.08	46
27	3780.58	46
30	2961.17	46
33	2741.75	45
36	2617	46
39	2207.25	45

## Sheet: Figure 3d
4 mM			8 mM			12 mM
Light dose			Light dose			Light dose
0	16500	254.547	0	16338.7	76.1464	0	16299.4	73.8962
0.5	8266	290.443	1.5	13229.2	461.472	3	14021.8	246.479
1	5076.67	149.754	3	9073.08	159.956	6	11445.8	158.361
1.5	4615	98.8079	4.5	7491.67	108.376	9	9724.17	267.256
2	3489.67	129.423	6	6416.25	123.479	12	8548.83	402.228
2.5	2705.33	58.9604	7.5	4294	80.1214	15	7117.75	218.827
3	1496.67	40.6981	9	3664.83	79.6007	18	6405.08	461.503
			10.5	2731.33	37.6508	21	5316.92	288.374
			12	2179.83	114.708	24	4932.08	29.2418
						27	3780.58	161.895
						30	2961.17	174.092
						33	2741.75	187.482
						36	2617	99.8508
						39	2207.25	46.9776

## Sheet: Figure 3e
Time	Afterglow intensity
1	5820.35
2	5880.24
3	5362.01
4	5960.97
5	5822.95
6	5518.26
7	5908.89

## Sheet: Figure 4b
Light dose	Mean	Standard Deviation
0	0.05361	0.00101
5	0.04048	0.00149
10	0.03282	0.00178
15	0.02332	0.00189
25	0.01099	0.00198
30	0.0066	0.00193
40	0.00244	0.00224

## Sheet: Figure 4f
Phase	Mecobalamine content
1	1
1	0.96
1	0.93
1	0.9
1	0.8
2	0.78
2	0.76
2	0.7
2	0.62
2	0.55
3	0.45
3	0.4
3	0.35
3	0.26
3	0.15
4	0.02
4	0.03
4	0.01
4	0.06
4	0.08
